# Supplementary material for: The novel high-pressure/high-temperature compound Co12P7 determined from synchrotron data
Source: Acta Crystallogr E Crystallogr Commun. 2020 Sep 22;76(Pt 10):1665–8. doi: 10.1107/S2056989020012657 (PMC7534243; doi:10.1107/S2056989020012657)
Supplement: Supplementary file 1 [file e-76-01665-sup1.cif]

##############################################################################
#                                                                            #
# This CIF contains the data in a paper accepted for publication in          #
# Acta Crystallographica Section E. It conforms to the requirements of       #
# Notes for Authors for Acta Crystallographica Section E, and has been       #
# peer reviewed under the auspices of the IUCr Commission on Journals.       #
#                                                                            #
# Full details of the Crystallographic Information File format               #
# are given in the paper "The Crystallographic Information File (CIF):       #
# a New Standard Archive File for Crystallography" by S. R. Hall, F. H.      #
# Allen and I. D. Brown [Acta Cryst. (1991), A47, 655-685].                  #
#                                                                            #
# The current version of the core CIF dictionary is obtainable from          #
# ftp://ftp.iucr.org/pub/cif_core.dic.                                       #
#                                                                            #
# Software is freely available for graphical display of the structure(s)     #
# in this CIF. For information consult the CIF software page                 #
# http://www.iucr.org/resources/cif/software.                                #
#                                                                            #
# This file may be used for bona fide research purposes within the           #
# scientific community so long as proper attribution is given to the journal # 
# article from which it was obtained.                                        #
#                                                                            #
##############################################################################
data_Co12P7_at_48GPa
_audit_creation_method     'SHELXL-2014/7'
_journal_date_recd_electronic     2020-08-10
_journal_date_accepted     2020-09-17
_journal_name_full     'Acta Crystallographica, Section E'
_journal_year     2020
_journal_volume     76
_journal_issue     10
_journal_page_first     1665
_journal_page_last     1668
_journal_paper_category     GI
_journal_paper_doi     10.1107/S2056989020012657
_journal_coeditor_code     WM5583
_publ_contact_author_name     'Claire Zurkowski'
_publ_contact_author_address
;
University of Chicago, Department of the Geophysical Sciences,
5734 S. Ellis Ave, Chicago IL, 60637, USA
;
_publ_contact_author_email     'czurkowski@uchicago.edu'
_publ_contact_author_fax     ?
_publ_contact_author_phone     '4109265590'
_publ_section_title
;
The novel high-pressure/high-temperature compound Co~12~P~7~ determined from
synchrotron data
;
loop_
    _publ_author_name
    _publ_author_footnote
    _publ_author_address
    'Zurkowski, Claire' .
;
University of Chicago, Department of the Geophysical Sciences,
5734 S. Ellis Ave, Chicago IL, 60637, USA
;
    'Lavina, Barbara' .
;
X-ray Science Division, Advanced Photon Source, Argonne National Laboratory,
Argonne, IL 60439, USA
;
    'Chariton, Stella' .
;
University of Chicago, GeoSoilEnviro Center for Advanced Radiation Sources,
Chicago, IL 60637, USA
;
    'Tkachev, Sergey' .
;
University of Chicago, GeoSoilEnviro Center for Advanced Radiation Sources,
Chicago, IL 60637, USA
;
    'Prakapenka, Vitali' .
;
University of Chicago, GeoSoilEnviro Center for Advanced Radiation Sources,
Chicago, IL 60637, USA
;
    'Campbell, Andrew' .
;
University of Chicago, Department of the Geophysical Sciences,
5734 S. Ellis Ave, Chicago IL, 60637, USA
;
_publ_section_synopsis
;
Co~12~P~7~, synthesized at high pressure/temperature conditions, crystallizes
isotypically with ordered Cr~12~P~7~ in space-group type <i>P</i>\=6.
;
_chemical_name_systematic     'Dodecacobalt heptaphosphide'
_chemical_name_common     'Cobalt phosphide'
_chemical_formula_moiety     'Co12 P7'
_chemical_formula_sum     'Co12 P7'
_chemical_formula_structural     'Co12 P7'
_chemical_formula_weight     923.95
_chemical_melting_point     ?
_chemical_absolute_configuration     ?
_space_group_crystal_system     hexagonal
_space_group_name_H-M_alt     'P -6'
_space_group_name_Hall     'P -6'
loop_
    _space_group_symop_operation_xyz
    'x, y, z'
    '-y, x-y, z'
    '-x+y, -x, z'
    'x, y, -z'
    '-y, x-y, -z'
    '-x+y, -x, -z'
_cell_length_a     7.9700(14)
_cell_length_b     7.9700(14)
_cell_length_c     3.2034(4)
_cell_angle_alpha     90
_cell_angle_beta     90
_cell_angle_gamma     120
_cell_volume     176.22(7)
_cell_formula_units_Z     1
_cell_measurement_reflns_used     292
_cell_measurement_theta_min     2.25
_cell_measurement_theta_max     14.91
_cell_measurement_temperature     293(2)
_exptl_crystal_description     irregular
_exptl_crystal_colour     black
_exptl_crystal_size_max     0.010
_exptl_crystal_size_mid     0.010
_exptl_crystal_size_min     0.010
_exptl_crystal_density_diffrn     8.706
_exptl_crystal_density_meas     ?
_exptl_crystal_density_method     ?
_exptl_crystal_F_000     429
_exptl_absorpt_coefficient_mu     2.47
_exptl_absorpt_correction_type     multi-scan
_exptl_absorpt_process_details
;
(<i>CrysAlisPro</i>; Rigaku OD, 2018)
;
_exptl_absorpt_correction_T_min     0.78899
_exptl_absorpt_correction_T_max     1.00000
_diffrn_ambient_temperature     293(2)
_diffrn_source     synchrotron
_diffrn_radiation_type     synchrotron
_diffrn_radiation_wavelength     0.29521
_diffrn_measurement_device_type     '13IDD @ APS'
_diffrn_measurement_method     '\w scans'
_diffrn_detector_area_resol_mean     ?
_diffrn_reflns_number     336
_diffrn_reflns_av_R_equivalents     0.0061
_diffrn_reflns_av_unetI/netI     0.0106
_diffrn_reflns_theta_min     2.123
_diffrn_reflns_theta_max     14.952
_diffrn_reflns_theta_full     10.202
_diffrn_measured_fraction_theta_max     0.556
_diffrn_measured_fraction_theta_full     0.800
_diffrn_reflns_limit_h_min     -6
_diffrn_reflns_limit_h_max     8
_diffrn_reflns_limit_k_min     -10
_diffrn_reflns_limit_k_max     9
_diffrn_reflns_limit_l_min     -5
_diffrn_reflns_limit_l_max     5
_refine_special_details     ?
_reflns_number_total     292
_reflns_number_gt     279
_reflns_threshold_expression     'I > 2\s(I)'
_refine_ls_structure_factor_coef     Fsqd
_refine_ls_matrix_type     full
_refine_ls_R_factor_all     0.0377
_refine_ls_R_factor_gt     0.0369
_refine_ls_wR_factor_gt     0.0951
_refine_ls_wR_factor_ref     0.0957
_refine_ls_goodness_of_fit_ref     1.124
_refine_ls_restrained_S_all     1.124
_refine_ls_number_reflns     292
_refine_ls_number_parameters     32
_refine_ls_number_restraints     0
_refine_ls_hydrogen_treatment     undef
_refine_ls_weighting_scheme     calc
_refine_ls_weighting_details
                      'w=1/[\s^2^(Fo^2^)+(0.0802P)^2^] where P=(Fo^2^+2Fc^2^)/3'
_atom_sites_solution_hydrogens     .
_atom_sites_solution_primary     ?
_atom_sites_solution_secondary     ?
_refine_ls_shift/su_max     0.000
_refine_ls_shift/su_mean     0.000
_refine_diff_density_max     2.345
_refine_diff_density_min     -1.809
_refine_ls_extinction_method     none
_refine_ls_extinction_coef     .
_refine_ls_abs_structure_details
;
Flack <i>x</i> determined using 75 quotients
[(<i>I</i>^+^)-(<i>I</i>^-^)]/[(<i>I</i>^+^)+(<i>I</i>^-^)]
(Parsons <i>et al.</i>,  2013)
;
_refine_ls_abs_structure_Flack     0.42(6)
loop_
    _atom_type_symbol
    _atom_type_description
    _atom_type_scat_dispersion_real
    _atom_type_scat_dispersion_imag
    _atom_type_scat_source
    'Co' 'Co' 0.3050 0.6296
                         'International Tables Vol C Tables 4.2.6.8 and 6.1.1.4'
    'P' 'P' 0.0667 0.0580
                         'International Tables Vol C Tables 4.2.6.8 and 6.1.1.4'
_computing_data_collection
;
CrysAlisPro (Rigaku OD, 2018)
;
_computing_cell_refinement
;
CrysAlisPro (Rigaku OD, 2018)
;
_computing_data_reduction
;
CrysAlisPro (Rigaku OD, 2018)
;
_computing_structure_solution
;
SHELXT (Sheldrick, 2015a)
;
_computing_structure_refinement
;
<i>SHELXL2014/7</i> (Sheldrick, 2015b)
;
_computing_molecular_graphics
;
<i>VESTA</i> (Momma & Izumi, 2011)
;
_computing_publication_material
;
publCIF (Westrip, 2010)
;
loop_
    _atom_site_type_symbol
    _atom_site_label
    _atom_site_fract_x
    _atom_site_fract_y
    _atom_site_fract_z
    _atom_site_U_iso_or_equiv
    _atom_site_adp_type
    _atom_site_calc_flag
    _atom_site_occupancy
    _atom_site_disorder_assembly
    _atom_site_disorder_group
    Co Co0 0.0185(3) 0.2676(3) 0.0000 0.0047(4) Uani d 1 . .
    Co Co1 0.1313(3) 0.6239(3) 0.0000 0.0047(4) Uani d 1 . .
    Co Co2 0.2161(3) 0.2037(4) 0.5000 0.0071(4) Uani d 1 . .
    Co Co3 0.5185(3) 0.1341(3) 0.5000 0.0051(4) Uani d 1 . .
    P P4 0.1693(5) 0.4529(5) 0.5000 0.0062(6) Uiso d 1 . .
    P P5 0.4454(5) 0.2795(6) 0.0000 0.0050(6) Uiso d 1 . .
    P P6 0.0000 0.0000 0.0000 0.0069(9) Uiso d 1 . .
loop_
    _atom_site_aniso_label
    _atom_site_aniso_U_11
    _atom_site_aniso_U_22
    _atom_site_aniso_U_33
    _atom_site_aniso_U_12
    _atom_site_aniso_U_13
    _atom_site_aniso_U_23
    Co0 0.0044(8) 0.0030(8) 0.0062(5) 0.0015(7) 0.000 0.000
    Co1 0.0038(8) 0.0024(7) 0.0071(8) 0.0009(6) 0.000 0.000
    Co2 0.0081(8) 0.0069(9) 0.0079(6) 0.0049(7) 0.000 0.000
    Co3 0.0038(8) 0.0028(8) 0.0069(7) 0.0005(6) 0.000 0.000
_geom_special_details
;
 All esds (except the esd in the dihedral angle between two l.s. planes)
 are estimated using the full covariance matrix.  The cell esds are taken
 into account individually in the estimation of esds in distances, angles
 and torsion angles; correlations between esds in cell parameters are only
 used when they are defined by crystal symmetry.  An approximate (isotropic)
 treatment of cell esds is used for estimating esds involving l.s. planes.
;
loop_
    _geom_bond_atom_site_label_1
    _geom_bond_atom_site_label_2
    _geom_bond_site_symmetry_2
    _geom_bond_distance
    _geom_bond_publ_flag
    Co0 P6 . 2.0629(18) ?
    Co0 P5 2 2.091(4) ?
    Co0 P4 . 2.102(2) ?
    Co0 P4 1_554 2.102(2) ?
    Co0 Co3 2_554 2.458(2) ?
    Co0 Co3 2 2.458(2) ?
    Co0 Co2 1_554 2.4710(19) ?
    Co0 Co2 . 2.4710(19) ?
    Co0 Co2 2_554 2.497(2) ?
    Co0 Co2 2 2.497(2) ?
    Co0 Co1 . 2.514(3) ?
    Co0 Co1 2_665 2.515(2) ?
    Co1 P5 3_565 2.147(4) ?
    Co1 P4 3_565 2.180(3) ?
    Co1 P4 3_564 2.180(3) ?
    Co1 P4 1_554 2.220(3) ?
    Co1 P4 . 2.220(3) ?
    Co1 Co0 3_565 2.515(2) ?
    Co1 Co1 3_565 2.546(3) ?
    Co1 Co1 2_665 2.546(3) ?
    Co1 Co3 2_554 2.578(2) ?
    Co1 Co3 2 2.578(2) ?
    Co1 Co2 3_565 2.639(2) ?
    Co2 P4 . 2.197(4) ?
    Co2 P5 . 2.273(3) ?
    Co2 P5 1_556 2.273(3) ?
    Co2 P6 . 2.3174(17) ?
    Co2 P6 1_556 2.3174(17) ?
    Co2 Co0 1_556 2.4710(19) ?
    Co2 Co0 3 2.497(2) ?
    Co2 Co0 3_556 2.497(2) ?
    Co2 Co1 2_666 2.639(2) ?
    Co2 Co1 2_665 2.639(2) ?
    Co2 Co3 . 2.730(2) ?
    Co3 P5 2_656 2.194(3) ?
    Co3 P5 2_655 2.194(3) ?
    Co3 P4 3 2.197(5) ?
    Co3 P5 1_556 2.218(3) ?
    Co3 P5 . 2.219(3) ?
    Co3 Co0 3 2.458(2) ?
    Co3 Co0 3_556 2.458(2) ?
    Co3 Co3 2_655 2.474(3) ?
    Co3 Co3 3_665 2.475(3) ?
    Co3 Co1 3 2.578(2) ?
    Co3 Co1 3_556 2.578(2) ?
    P4 Co0 1_556 2.102(2) ?
    P4 Co1 2_666 2.180(3) ?
    P4 Co1 2_665 2.180(3) ?
    P4 Co3 2 2.197(5) ?
    P4 Co1 1_556 2.220(3) ?
    P4 P4 2_665 2.674(6) ?
    P4 P4 3_565 2.674(6) ?
    P5 Co0 3 2.091(4) ?
    P5 Co1 2_665 2.147(4) ?
    P5 Co3 3_665 2.194(3) ?
    P5 Co3 3_664 2.194(3) ?
    P5 Co3 1_554 2.218(3) ?
    P5 Co2 1_554 2.273(3) ?
    P6 Co0 2 2.0629(18) ?
    P6 Co0 3 2.0629(18) ?
    P6 Co2 3_554 2.3174(17) ?
    P6 Co2 3 2.3174(17) ?
    P6 Co2 1_554 2.3174(17) ?
    P6 Co2 2_554 2.3175(17) ?
    P6 Co2 2 2.3175(17) ?
loop_
    _geom_angle_atom_site_label_1
    _geom_angle_atom_site_label_2
    _geom_angle_atom_site_label_3
    _geom_angle_site_symmetry_1
    _geom_angle_site_symmetry_3
    _geom_angle
    _geom_angle_publ_flag
    P6 Co0 P5 . 2 96.84(13) ?
    P6 Co0 P4 . . 116.54(11) ?
    P5 Co0 P4 2 . 114.33(11) ?
    P6 Co0 P4 . 1_554 116.54(11) ?
    P5 Co0 P4 2 1_554 114.33(11) ?
    P4 Co0 P4 . 1_554 99.31(14) ?
    P6 Co0 Co3 . 2_554 126.74(6) ?
    P5 Co0 Co3 2 2_554 57.69(9) ?
    P4 Co0 Co3 . 2_554 116.61(12) ?
    P4 Co0 Co3 1_554 2_554 56.96(11) ?
    P6 Co0 Co3 . 2 126.74(6) ?
    P5 Co0 Co3 2 2 57.69(9) ?
    P4 Co0 Co3 . 2 56.96(11) ?
    P4 Co0 Co3 1_554 2 116.61(12) ?
    Co3 Co0 Co3 2_554 2 81.31(9) ?
    P6 Co0 Co2 . 1_554 60.69(6) ?
    P5 Co0 Co2 2 1_554 129.60(8) ?
    P4 Co0 Co2 . 1_554 116.07(13) ?
    P4 Co0 Co2 1_554 1_554 56.73(11) ?
    Co3 Co0 Co2 2_554 1_554 98.20(5) ?
    Co3 Co0 Co2 2 1_554 170.85(9) ?
    P6 Co0 Co2 . . 60.69(6) ?
    P5 Co0 Co2 2 . 129.60(8) ?
    P4 Co0 Co2 . . 56.73(11) ?
    P4 Co0 Co2 1_554 . 116.07(13) ?
    Co3 Co0 Co2 2_554 . 170.85(9) ?
    Co3 Co0 Co2 2 . 98.20(5) ?
    Co2 Co0 Co2 1_554 . 80.81(8) ?
    P6 Co0 Co2 . 2_554 60.19(6) ?
    P5 Co0 Co2 2 2_554 58.60(11) ?
    P4 Co0 Co2 . 2_554 169.97(10) ?
    P4 Co0 Co2 1_554 2_554 90.40(8) ?
    Co3 Co0 Co2 2_554 2_554 66.85(7) ?
    Co3 Co0 Co2 2 2_554 116.27(10) ?
    Co2 Co0 Co2 1_554 2_554 71.44(10) ?
    Co2 Co0 Co2 . 2_554 120.88(10) ?
    P6 Co0 Co2 . 2 60.19(6) ?
    P5 Co0 Co2 2 2 58.60(11) ?
    P4 Co0 Co2 . 2 90.40(8) ?
    P4 Co0 Co2 1_554 2 169.97(10) ?
    Co3 Co0 Co2 2_554 2 116.27(10) ?
    Co3 Co0 Co2 2 2 66.85(7) ?
    Co2 Co0 Co2 1_554 2 120.88(10) ?
    Co2 Co0 Co2 . 2 71.44(10) ?
    Co2 Co0 Co2 2_554 2 79.79(9) ?
    P6 Co0 Co1 . . 165.52(9) ?
    P5 Co0 Co1 2 . 97.64(13) ?
    P4 Co0 Co1 . . 56.65(9) ?
    P4 Co0 Co1 1_554 . 56.65(9) ?
    Co3 Co0 Co1 2_554 . 62.44(6) ?
    Co3 Co0 Co1 2 . 62.44(6) ?
    Co2 Co0 Co1 1_554 . 109.16(7) ?
    Co2 Co0 Co1 . . 109.16(7) ?
    Co2 Co0 Co1 2_554 . 128.86(7) ?
    Co2 Co0 Co1 2 . 128.86(7) ?
    P6 Co0 Co1 . 2_665 104.70(9) ?
    P5 Co0 Co1 2 2_665 158.46(14) ?
    P4 Co0 Co1 . 2_665 55.49(9) ?
    P4 Co0 Co1 1_554 2_665 55.49(9) ?
    Co3 Co0 Co1 2_554 2_665 107.42(7) ?
    Co3 Co0 Co1 2 2_665 107.42(7) ?
    Co2 Co0 Co1 1_554 2_665 63.90(7) ?
    Co2 Co0 Co1 . 2_665 63.90(7) ?
    Co2 Co0 Co1 2_554 2_665 133.74(7) ?
    Co2 Co0 Co1 2 2_665 133.74(7) ?
    Co1 Co0 Co1 . 2_665 60.82(8) ?
    P5 Co1 P4 3_565 3_565 108.68(12) ?
    P5 Co1 P4 3_565 3_564 108.68(12) ?
    P4 Co1 P4 3_565 3_564 94.55(18) ?
    P5 Co1 P4 3_565 1_554 108.29(12) ?
    P4 Co1 P4 3_565 1_554 143.01(13) ?
    P4 Co1 P4 3_564 1_554 74.85(14) ?
    P5 Co1 P4 3_565 . 108.29(12) ?
    P4 Co1 P4 3_565 . 74.85(14) ?
    P4 Co1 P4 3_564 . 143.01(13) ?
    P4 Co1 P4 1_554 . 92.36(16) ?
    P5 Co1 Co0 3_565 . 89.08(13) ?
    P4 Co1 Co0 3_565 . 127.10(9) ?
    P4 Co1 Co0 3_564 . 127.10(9) ?
    P4 Co1 Co0 1_554 . 52.26(8) ?
    P4 Co1 Co0 . . 52.26(8) ?
    P5 Co1 Co0 3_565 3_565 91.74(12) ?
    P4 Co1 Co0 3_565 3_565 52.58(9) ?
    P4 Co1 Co0 3_564 3_565 52.58(9) ?
    P4 Co1 Co0 1_554 3_565 127.40(9) ?
    P4 Co1 Co0 . 3_565 127.40(9) ?
    Co0 Co1 Co0 . 3_565 179.18(8) ?
    P5 Co1 Co1 3_565 3_565 151.31(16) ?
    P4 Co1 Co1 3_565 3_565 55.38(11) ?
    P4 Co1 Co1 3_564 3_565 55.38(11) ?
    P4 Co1 Co1 1_554 3_565 91.21(10) ?
    P4 Co1 Co1 . 3_565 91.21(10) ?
    Co0 Co1 Co1 . 3_565 119.61(8) ?
    Co0 Co1 Co1 3_565 3_565 59.56(10) ?
    P5 Co1 Co1 3_565 2_665 148.69(16) ?
    P4 Co1 Co1 3_565 2_665 92.13(10) ?
    P4 Co1 Co1 3_564 2_665 92.13(10) ?
    P4 Co1 Co1 1_554 2_665 53.93(10) ?
    P4 Co1 Co1 . 2_665 53.93(10) ?
    Co0 Co1 Co1 . 2_665 59.61(8) ?
    Co0 Co1 Co1 3_565 2_665 119.56(10) ?
    Co1 Co1 Co1 3_565 2_665 60.0 ?
    P5 Co1 Co3 3_565 2_554 54.42(8) ?
    P4 Co1 Co3 3_565 2_554 163.07(13) ?
    P4 Co1 Co3 3_564 2_554 92.51(9) ?
    P4 Co1 Co3 1_554 2_554 53.87(11) ?
    P4 Co1 Co3 . 2_554 107.88(12) ?
    Co0 Co1 Co3 . 2_554 57.72(8) ?
    Co0 Co1 Co3 3_565 2_554 122.84(8) ?
    Co1 Co1 Co3 3_565 2_554 139.67(4) ?
    Co1 Co1 Co3 2_665 2_554 102.97(11) ?
    P5 Co1 Co3 3_565 2 54.42(8) ?
    P4 Co1 Co3 3_565 2 92.51(9) ?
    P4 Co1 Co3 3_564 2 163.07(13) ?
    P4 Co1 Co3 1_554 2 107.88(12) ?
    P4 Co1 Co3 . 2 53.87(11) ?
    Co0 Co1 Co3 . 2 57.72(8) ?
    Co0 Co1 Co3 3_565 2 122.84(8) ?
    Co1 Co1 Co3 3_565 2 139.67(4) ?
    Co1 Co1 Co3 2_665 2 102.97(11) ?
    Co3 Co1 Co3 2_554 2 76.82(8) ?
    P5 Co1 Co2 3_565 3_565 55.58(8) ?
    P4 Co1 Co2 3_565 3_565 53.20(10) ?
    P4 Co1 Co2 3_564 3_565 107.02(11) ?
    P4 Co1 Co2 1_554 3_565 163.76(12) ?
    P4 Co1 Co2 . 3_565 94.83(9) ?
    Co0 Co1 Co2 . 3_565 123.33(7) ?
    Co0 Co1 Co2 3_565 3_565 57.23(6) ?
    Co1 Co1 Co2 3_565 3_565 103.16(10) ?
    Co1 Co1 Co2 2_665 3_565 140.65(5) ?
    Co3 Co1 Co2 2_554 3_565 109.96(9) ?
    Co3 Co1 Co2 2 3_565 65.62(7) ?
    P4 Co2 P5 . . 103.71(12) ?
    P4 Co2 P5 . 1_556 103.71(12) ?
    P5 Co2 P5 . 1_556 89.59(15) ?
    P4 Co2 P6 . . 103.35(9) ?
    P5 Co2 P6 . . 85.20(8) ?
    P5 Co2 P6 1_556 . 152.92(13) ?
    P4 Co2 P6 . 1_556 103.35(9) ?
    P5 Co2 P6 . 1_556 152.92(13) ?
    P5 Co2 P6 1_556 1_556 85.20(8) ?
    P6 Co2 P6 . 1_556 87.44(8) ?
    P4 Co2 Co0 . 1_556 53.12(8) ?
    P5 Co2 Co0 . 1_556 155.85(14) ?
    P5 Co2 Co0 1_556 1_556 89.95(7) ?
    P6 Co2 Co0 . 1_556 105.40(8) ?
    P6 Co2 Co0 1_556 1_556 50.91(5) ?
    P4 Co2 Co0 . . 53.12(8) ?
    P5 Co2 Co0 . . 89.95(7) ?
    P5 Co2 Co0 1_556 . 155.85(14) ?
    P6 Co2 Co0 . . 50.91(5) ?
    P6 Co2 Co0 1_556 . 105.40(8) ?
    Co0 Co2 Co0 1_556 . 80.81(8) ?
    P4 Co2 Co0 . 3 140.08(4) ?
    P5 Co2 Co0 . 3 51.74(11) ?
    P5 Co2 Co0 1_556 3 106.53(11) ?
    P6 Co2 Co0 . 3 50.57(5) ?
    P6 Co2 Co0 1_556 3 104.56(10) ?
    Co0 Co2 Co0 1_556 3 149.98(11) ?
    Co0 Co2 Co0 . 3 91.97(7) ?
    P4 Co2 Co0 . 3_556 140.08(4) ?
    P5 Co2 Co0 . 3_556 106.54(11) ?
    P5 Co2 Co0 1_556 3_556 51.74(11) ?
    P6 Co2 Co0 . 3_556 104.56(10) ?
    P6 Co2 Co0 1_556 3_556 50.57(5) ?
    Co0 Co2 Co0 1_556 3_556 91.97(7) ?
    Co0 Co2 Co0 . 3_556 149.98(11) ?
    Co0 Co2 Co0 3 3_556 79.79(9) ?
    P4 Co2 Co1 . 2_666 52.64(9) ?
    P5 Co2 Co1 . 2_666 103.19(12) ?
    P5 Co2 Co1 1_556 2_666 51.16(10) ?
    P6 Co2 Co1 . 2_666 155.65(9) ?
    P6 Co2 Co1 1_556 2_666 94.13(4) ?
    Co0 Co2 Co1 1_556 2_666 58.87(6) ?
    Co0 Co2 Co1 . 2_666 105.65(9) ?
    Co0 Co2 Co1 3 2_666 149.97(10) ?
    Co0 Co2 Co1 3_556 2_666 95.00(6) ?
    P4 Co2 Co1 . 2_665 52.64(9) ?
    P5 Co2 Co1 . 2_665 51.16(10) ?
    P5 Co2 Co1 1_556 2_665 103.19(13) ?
    P6 Co2 Co1 . 2_665 94.13(4) ?
    P6 Co2 Co1 1_556 2_665 155.65(9) ?
    Co0 Co2 Co1 1_556 2_665 105.65(9) ?
    Co0 Co2 Co1 . 2_665 58.87(6) ?
    Co0 Co2 Co1 3 2_665 95.00(6) ?
    Co0 Co2 Co1 3_556 2_665 149.97(10) ?
    Co1 Co2 Co1 2_666 2_665 74.74(7) ?
    P4 Co2 Co3 . . 138.57(14) ?
    P5 Co2 Co3 . . 51.66(8) ?
    P5 Co2 Co3 1_556 . 51.66(8) ?
    P6 Co2 Co3 . . 106.26(8) ?
    P6 Co2 Co3 1_556 . 106.26(8) ?
    Co0 Co2 Co3 1_556 . 139.47(4) ?
    Co0 Co2 Co3 . . 139.47(4) ?
    Co0 Co2 Co3 3 . 55.89(7) ?
    Co0 Co2 Co3 3_556 . 55.89(7) ?
    Co1 Co2 Co3 2_666 . 96.63(8) ?
    Co1 Co2 Co3 2_665 . 96.63(8) ?
    P5 Co3 P5 2_656 2_655 93.78(15) ?
    P5 Co3 P4 2_656 3 107.43(14) ?
    P5 Co3 P4 2_655 3 107.43(14) ?
    P5 Co3 P5 2_656 1_556 77.38(14) ?
    P5 Co3 P5 2_655 1_556 146.69(16) ?
    P4 Co3 P5 3 1_556 105.86(14) ?
    P5 Co3 P5 2_656 . 146.69(16) ?
    P5 Co3 P5 2_655 . 77.38(14) ?
    P4 Co3 P5 3 . 105.86(14) ?
    P5 Co3 P5 1_556 . 92.44(15) ?
    P5 Co3 Co0 2_656 3 160.35(15) ?
    P5 Co3 Co0 2_655 3 89.46(9) ?
    P4 Co3 Co0 3 3 53.31(7) ?
    P5 Co3 Co0 1_556 3 109.66(12) ?
    P5 Co3 Co0 . 3 52.82(11) ?
    P5 Co3 Co0 2_656 3_556 89.46(9) ?
    P5 Co3 Co0 2_655 3_556 160.35(15) ?
    P4 Co3 Co0 3 3_556 53.31(7) ?
    P5 Co3 Co0 1_556 3_556 52.82(11) ?
    P5 Co3 Co0 . 3_556 109.66(12) ?
    Co0 Co3 Co0 3 3_556 81.32(9) ?
    P5 Co3 Co3 2_656 2_655 56.36(10) ?
    P5 Co3 Co3 2_655 2_655 56.36(10) ?
    P4 Co3 Co3 3 2_655 151.84(16) ?
    P5 Co3 Co3 1_556 2_655 93.38(11) ?
    P5 Co3 Co3 . 2_655 93.38(11) ?
    Co0 Co3 Co3 3 2_655 138.36(5) ?
    Co0 Co3 Co3 3_556 2_655 138.36(5) ?
    P5 Co3 Co3 2_656 3_665 93.99(11) ?
    P5 Co3 Co3 2_655 3_665 93.99(11) ?
    P4 Co3 Co3 3 3_665 148.16(16) ?
    P5 Co3 Co3 1_556 3_665 55.42(11) ?
    P5 Co3 Co3 . 3_665 55.42(11) ?
    Co0 Co3 Co3 3 3_665 105.12(10) ?
    Co0 Co3 Co3 3_556 3_665 105.12(10) ?
    Co3 Co3 Co3 2_655 3_665 60.0 ?
    P5 Co3 Co1 2_656 3 107.55(12) ?
    P5 Co3 Co1 2_655 3 52.72(10) ?
    P4 Co3 Co1 3 3 54.71(8) ?
    P5 Co3 Co1 1_556 3 160.55(15) ?
    P5 Co3 Co1 . 3 92.62(8) ?
    Co0 Co3 Co1 3 3 59.83(7) ?
    Co0 Co3 Co1 3_556 3 107.89(10) ?
    Co3 Co3 Co1 2_655 3 105.04(11) ?
    Co3 Co3 Co1 3_665 3 140.36(4) ?
    P5 Co3 Co1 2_656 3_556 52.72(10) ?
    P5 Co3 Co1 2_655 3_556 107.55(12) ?
    P4 Co3 Co1 3 3_556 54.71(8) ?
    P5 Co3 Co1 1_556 3_556 92.62(8) ?
    P5 Co3 Co1 . 3_556 160.55(15) ?
    Co0 Co3 Co1 3 3_556 107.89(10) ?
    Co0 Co3 Co1 3_556 3_556 59.83(7) ?
    Co3 Co3 Co1 2_655 3_556 105.04(11) ?
    Co3 Co3 Co1 3_665 3_556 140.36(4) ?
    Co1 Co3 Co1 3 3_556 76.82(8) ?
    P5 Co3 Co2 2_656 . 130.38(8) ?
    P5 Co3 Co2 2_655 . 130.38(8) ?
    P4 Co3 Co2 3 . 82.57(13) ?
    P5 Co3 Co2 1_556 . 53.49(10) ?
    P5 Co3 Co2 . . 53.49(10) ?
    Co0 Co3 Co2 3 . 57.26(7) ?
    Co0 Co3 Co2 3_556 . 57.26(7) ?
    Co3 Co3 Co2 2_655 . 125.59(11) ?
    Co3 Co3 Co2 3_665 . 65.59(11) ?
    Co1 Co3 Co2 3 . 116.75(8) ?
    Co1 Co3 Co2 3_556 . 116.75(8) ?
    Co0 P4 Co0 . 1_556 99.31(14) ?
    Co0 P4 Co1 . 2_666 144.1(2) ?
    Co0 P4 Co1 1_556 2_666 71.92(7) ?
    Co0 P4 Co1 . 2_665 71.92(7) ?
    Co0 P4 Co1 1_556 2_665 144.1(2) ?
    Co1 P4 Co1 2_666 2_665 94.55(17) ?
    Co0 P4 Co2 . . 70.15(11) ?
    Co0 P4 Co2 1_556 . 70.15(11) ?
    Co1 P4 Co2 2_666 . 74.16(12) ?
    Co1 P4 Co2 2_665 . 74.16(12) ?
    Co0 P4 Co3 . 2 69.73(11) ?
    Co0 P4 Co3 1_556 2 69.73(11) ?
    Co1 P4 Co3 2_666 2 132.68(9) ?
    Co1 P4 Co3 2_665 2 132.68(9) ?
    Co2 P4 Co3 . 2 116.01(16) ?
    Co0 P4 Co1 . . 71.09(7) ?
    Co0 P4 Co1 1_556 . 140.9(2) ?
    Co1 P4 Co1 2_666 . 136.84(16) ?
    Co1 P4 Co1 2_665 . 70.69(9) ?
    Co2 P4 Co1 . . 133.80(8) ?
    Co3 P4 Co1 2 . 71.42(12) ?
    Co0 P4 Co1 . 1_556 140.9(2) ?
    Co0 P4 Co1 1_556 1_556 71.09(7) ?
    Co1 P4 Co1 2_666 1_556 70.69(9) ?
    Co1 P4 Co1 2_665 1_556 136.84(17) ?
    Co2 P4 Co1 . 1_556 133.80(8) ?
    Co3 P4 Co1 2 1_556 71.42(12) ?
    Co1 P4 Co1 . 1_556 92.36(16) ?
    Co0 P4 P4 . 2_665 125.14(14) ?
    Co0 P4 P4 1_556 2_665 125.14(14) ?
    Co1 P4 P4 2_666 2_665 53.25(12) ?
    Co1 P4 P4 2_665 2_665 53.25(12) ?
    Co2 P4 P4 . 2_665 94.4(2) ?
    Co3 P4 P4 2 2_665 149.6(2) ?
    Co1 P4 P4 . 2_665 87.91(10) ?
    Co1 P4 P4 1_556 2_665 87.91(10) ?
    Co0 P4 P4 . 3_565 122.98(14) ?
    Co0 P4 P4 1_556 3_565 122.98(14) ?
    Co1 P4 P4 2_666 3_565 88.73(10) ?
    Co1 P4 P4 2_665 3_565 88.73(10) ?
    Co2 P4 P4 . 3_565 154.4(2) ?
    Co3 P4 P4 2 3_565 89.6(2) ?
    Co1 P4 P4 . 3_565 51.90(11) ?
    Co1 P4 P4 1_556 3_565 51.90(11) ?
    P4 P4 P4 2_665 3_565 60.0 ?
    Co0 P5 Co1 3 2_665 126.72(19) ?
    Co0 P5 Co3 3 3_665 132.10(9) ?
    Co1 P5 Co3 2_665 3_665 72.86(12) ?
    Co0 P5 Co3 3 3_664 132.10(9) ?
    Co1 P5 Co3 2_665 3_664 72.86(12) ?
    Co3 P5 Co3 3_665 3_664 93.78(15) ?
    Co0 P5 Co3 3 1_554 69.48(13) ?
    Co1 P5 Co3 2_665 1_554 133.45(8) ?
    Co3 P5 Co3 3_665 1_554 133.08(18) ?
    Co3 P5 Co3 3_664 1_554 68.22(10) ?
    Co0 P5 Co3 3 . 69.48(13) ?
    Co1 P5 Co3 2_665 . 133.45(8) ?
    Co3 P5 Co3 3_665 . 68.22(10) ?
    Co3 P5 Co3 3_664 . 133.08(18) ?
    Co3 P5 Co3 1_554 . 92.44(15) ?
    Co0 P5 Co2 3 . 69.66(13) ?
    Co1 P5 Co2 2_665 . 73.26(11) ?
    Co3 P5 Co2 3_665 . 78.50(8) ?
    Co3 P5 Co2 3_664 . 146.03(19) ?
    Co3 P5 Co2 1_554 . 139.1(2) ?
    Co3 P5 Co2 . . 74.85(8) ?
    Co0 P5 Co2 3 1_554 69.66(13) ?
    Co1 P5 Co2 2_665 1_554 73.25(11) ?
    Co3 P5 Co2 3_665 1_554 146.03(19) ?
    Co3 P5 Co2 3_664 1_554 78.50(8) ?
    Co3 P5 Co2 1_554 1_554 74.85(8) ?
    Co3 P5 Co2 . 1_554 139.1(2) ?
    Co2 P5 Co2 . 1_554 89.59(15) ?
    Co0 P6 Co0 2 . 120.0 ?
    Co0 P6 Co0 2 3 120.0 ?
    Co0 P6 Co0 . 3 120.0 ?
    Co0 P6 Co2 2 3_554 69.24(6) ?
    Co0 P6 Co2 . 3_554 136.27(4) ?
    Co0 P6 Co2 3 3_554 68.40(6) ?
    Co0 P6 Co2 2 3 69.24(6) ?
    Co0 P6 Co2 . 3 136.27(4) ?
    Co0 P6 Co2 3 3 68.40(6) ?
    Co2 P6 Co2 3_554 3 87.45(8) ?
    Co0 P6 Co2 2 . 136.27(4) ?
    Co0 P6 Co2 . . 68.40(6) ?
    Co0 P6 Co2 3 . 69.24(6) ?
    Co2 P6 Co2 3_554 . 137.63(3) ?
    Co2 P6 Co2 3 . 77.49(6) ?
    Co0 P6 Co2 2 1_554 136.27(4) ?
    Co0 P6 Co2 . 1_554 68.40(6) ?
    Co0 P6 Co2 3 1_554 69.24(6) ?
    Co2 P6 Co2 3_554 1_554 77.49(6) ?
    Co2 P6 Co2 3 1_554 137.64(3) ?
    Co2 P6 Co2 . 1_554 87.44(8) ?
    Co0 P6 Co2 2 2_554 68.40(6) ?
    Co0 P6 Co2 . 2_554 69.24(6) ?
    Co0 P6 Co2 3 2_554 136.27(4) ?
    Co2 P6 Co2 3_554 2_554 77.49(6) ?
    Co2 P6 Co2 3 2_554 137.63(3) ?
    Co2 P6 Co2 . 2_554 137.63(3) ?
    Co2 P6 Co2 1_554 2_554 77.49(6) ?
    Co0 P6 Co2 2 2 68.40(6) ?
    Co0 P6 Co2 . 2 69.24(6) ?
    Co0 P6 Co2 3 2 136.27(4) ?
    Co2 P6 Co2 3_554 2 137.63(3) ?
    Co2 P6 Co2 3 2 77.49(6) ?
    Co2 P6 Co2 . 2 77.49(6) ?
    Co2 P6 Co2 1_554 2 137.63(3) ?
    Co2 P6 Co2 2_554 2 87.44(8) ?
_shelx_space_group_comment
;
The symmetry employed for this shelxl refinement is uniquely defined
by the following loop, which should always be used as a source of
symmetry information in preference to the above space-group names.
They are only intended as comments.
;
_shelx_hkl_file
;
  -1   0  -1 61141.3 408.695   1
   1   0   1 61388.1 412.653   1
  -1   0  -2 183.174 112.613   1
  -1   1  -2 62.8285 99.4096   1
  -1   0  -3 14695.9 320.441   1
  -1   1  -4 2.00277 182.434   1
   1   1   0 21120.1 232.905   1
  -1  -1   0 20702.1 257.802   1
  -1  -1  -1 18164.7 287.965   1
   1   1   1 18227.5 281.662   1
  -1   2  -2 7480.91 241.854   1
  -1  -1  -2 7936.34 265.383   1
  -2   1  -2 7295.71 306.959   1
   2  -1   2 8245.78 227.691   1
  -1   2  -3 4199.69 158.954   1
  -2   1  -3 4990.50 235.779   1
  -1   2  -4 1944.23 187.495   1
  -2   1  -4 2156.07 197.010   1
   2   0   1 7224.87 189.160   1
  -2   0  -1 7016.42 296.033   1
  -2   0  -2 481.002 130.536   1
   2   0   2 457.730 124.963   1
   2  -2   2 575.647 105.775   1
   0   2  -3 2082.99 125.785   1
  -2   2  -3 2716.35 335.144   1
  -2   2  -4 35.5472 239.493   1
   0   2  -4 140.164 124.468   1
  -2   0  -4 100.305 216.873   1
  -2   0  -5 1163.15 315.653   1
   2   1   1 320224. 1381.88   1
  -2  -1  -1 319526. 1318.93   1
   3  -2   2 388.812 142.386   1
  -2  -1  -2 363.791 165.215   1
   2   1   2 374.492 156.649   1
  -2  -1  -3 116982. 1111.20   1
   3  -2   3 120128. 743.713   1
  -2  -1  -4-9.66262 293.124   1
  -1   3  -4 4.97411 257.996   1
   1   2   0 34406.6 376.314   1
  -1  -2   0 34774.4 356.864   1
   1   2  -1 999874. 1907.27   1
  -1  -2  -1 999320. 2078.57   1
   1   2   1 999999. 2512.52   1
  -3   1  -2 12179.2 517.801   1
   2  -3   2 12626.8 239.212   1
  -3   1  -4 1914.28 321.691   1
  -3   1  -5 102796. 1194.18   1
   0  -3   1 517230. 1100.77   1
   3   0   1 518301. 2054.79   1
  -3   0  -2 34918.7 664.244   1
   3   0   2 33503.1 552.032   1
   3   0   3 179162. 1249.93   1
   3  -3   3 180318. 905.949   1
  -3   0  -3 180411. 1146.73   1
  -3   0  -4 10075.1 425.560   1
   0   3  -4 9194.05 213.451   1
  -3   0  -5 49556.9 748.487   1
   3   1   1 36458.2 476.260   1
  -3  -1  -1 34786.4 773.412   1
  -3  -1  -2 18155.9 415.013   1
  -3  -1  -3 14122.5 389.054   1
   3   1   3 11809.6 461.840   1
  -3  -1  -4 5769.31 342.587   1
   4  -3   4 5464.73 267.901   1
  -3  -1  -5 3839.86 319.961   1
   2   2   0 451903. 1411.28   1
  -2  -2   0 451966. 1850.59   1
  -2  -2  -1 247012. 1342.72   1
   2   2   1 244914. 1193.52   1
   4  -2   2 187791. 1546.91   1
   4  -2   3 87415.5 873.090   1
  -2  -2  -3 86259.0 1026.21   1
   4  -2   4 66390.5 752.980   1
  -1  -3   0 985537. 2511.79   1
  -1  -3  -1 123196. 871.899   1
   1   3   1 123747. 874.925   1
   1   3  -1 124098. 608.802   1
  -1  -3   1 123759. 926.843   1
   4  -1   2 373897. 1475.54   1
   3  -4   3 55799.4 486.402   1
   4  -1   3 55428.6 684.338   1
   4  -1   4 135474. 1354.97   1
  -4   1  -4 142158. 1745.89   1
  -4   1  -5 17796.1 793.525   1
   0  -4   1 64279.0 444.913   1
   4   0   1 59262.9 968.253   1
  -4   0  -2 95136.7 1459.11   1
   4   0   2 100259. 962.907   1
   4  -4   3 24299.7 353.929   1
   4   0   3 25103.9 456.516   1
  -4   0  -4 37164.1 895.024   1
   4   0   4 36656.8 768.946   1
  -4   0  -5 8093.04 597.158   1
   4   1   1 928.374 209.114   1
  -4  -1  -2 411148. 2626.38   1
   4   1   3 359.286 223.739   1
   5  -4   3 691.244 276.997   1
  -4  -1  -3 417.882 303.266   1
   5  -4   4 160850. 1140.96   1
  -3  -2  -1 44839.7 698.810   1
   3   2   1 45167.7 654.688   1
   3   2   2 61470.2 743.335   1
  -3  -2  -3 20928.4 571.687   1
   3   2   3 21260.7 590.759   1
   5  -3   4 25600.5 492.411   1
  -3  -2  -4 24695.6 666.154   1
   2   3   0 26470.8 418.123   1
  -2  -3  -1 525.724 193.984   1
   2   3   1 604.611 188.631   1
   2   3  -1 618.874 134.553   1
   5  -2   2 11287.3 589.739   1
   2   3   2 11293.2 461.061   1
   3  -5   3 228.496 102.479   1
   5  -2   3 292.884 205.633   1
   5  -2   4 4563.75 306.587   1
   5  -2   5 378.463 275.640   1
   1   4   0 54487.0 629.858   1
  -1  -4   0 55351.3 620.747   1
   1   4  -1 1236.99 140.817   1
  -1  -4   1 1271.29 127.861   1
   5  -1   2 27551.4 617.030   1
   1   4  -2 26279.8 249.044   1
   5  -1   3 443.240 241.579   1
   4  -5   3 328.922 288.814   1
  -5   1  -4 8257.66 789.980   1
   5  -1   4 8290.99 368.007   1
   4  -5   4 9558.30 246.712   1
  -5   1  -5 121.169 592.866   1
   5   0   1 40393.7 997.717   1
   0  -5   1 40416.3 418.101   1
   5   0   2 24761.7 522.394   1
   5   0   3 15854.3 467.867   1
  -5   0  -3 15201.5 862.286   1
   5  -5   4 8924.15 331.496   1
  -5   0  -4 9442.97 779.755   1
   5   1   1 209791. 1672.84   1
   5   1   2 122774. 1180.02   1
   1  -6   2 123386. 568.723   1
  -5  -1  -3 81632.2 1518.54   1
   5   1   3 78912.0 934.156   1
   6  -5   4 44366.7 634.210   1
   5   1   4 45562.1 840.085   1
  -4  -2  -1 167946. 1896.38   1
   4   2   1 174025. 1349.50   1
  -4  -2  -2 150477. 1469.25   1
   4   2   2 152184. 1343.34   1
   4   2   3 65630.4 904.275   1
   6  -4   3 67326.2 1115.16   1
   6  -4   4 55333.5 725.235   1
  -4  -2  -4 51284.2 916.305   1
   3   3   0 18443.2 411.127   1
   3   3  -1 29236.4 522.320   1
  -3  -3  -1 29019.6 586.581   1
   3   3   1 27433.6 536.001   1
  -3  -3  -2 8304.64 417.256   1
   3   3   2 8780.48 382.311   1
   6  -3   3 12611.1 424.587   1
  -3  -3  -3 11256.4 461.226   1
   3   3   3 11555.7 432.013   1
   6  -3   4 3249.99 325.823   1
  -2  -4   0 39560.8 564.559   1
   2   4   0 35233.8 526.988   1
  -2  -4  -1 52987.7 807.990   1
  -2  -4   1 53839.0 921.922   1
   2   4   1 54369.3 726.756   1
   2   4  -1 53747.1 599.549   1
   2   4  -2 18151.9 275.954   1
  -2  -4  -2 18637.4 517.299   1
   6  -2   3 24707.8 527.791   1
   2   4  -3 24574.0 366.788   1
   6  -2   4 8603.91 395.670   1
   6  -2   5 8532.28 467.013   1
  -1  -5   0 75737.7 847.573   1
  -1  -5   1 41981.4 491.360   1
   1   5  -1 44991.2 470.412   1
   6  -1   2 39420.1 844.901   1
   6  -1   3 17614.5 521.989   1
   6  -1   4 16183.8 490.464   1
   6   0   1 14453.0 760.628   1
   0  -6   1 14221.1 308.608   1
   0  -6   2 38191.8 425.628   1
   6   0   3 5876.30 393.237   1
   6  -6   4 13954.9 388.087   1
  -6   0  -4 14567.6 943.607   1
   6   1   1 2062.43 434.353   1
   6   1   2 46780.9 745.831   1
   1  -7   2 46150.6 441.138   1
  -6  -1  -3 66493.5 2007.03   1
   6   1   3 24412.0 1176.76   1
   7  -6   4 20457.9 502.326   1
   5   2   0 271626. 2384.68   1
   5   2   1 4733.41 319.407   1
   5   2   2 124460. 1276.77   1
  -5  -2  -2 137326. 1865.16   1
  -5  -2  -3 3078.32 506.043   1
   5   2   3 2192.13 329.319   1
   7  -5   4 50390.9 732.916   1
   4   3   0 17208.7 434.221   1
   4   3   1 103184. 1162.70   1
  -4  -3  -1 102673. 1345.20   1
   4   3   2 8587.74 377.965   1
  -4  -3  -2 8605.68 365.694   1
   4   3   3 45642.5 922.147   1
  -4  -3  -3 46736.4 852.972   1
   7  -4   4 3203.76 282.542   1
  -3  -4   0 130040. 1420.44   1
   3   4   0 133827. 1127.38   1
   3   4  -1 97945.1 902.327   1
  -3  -4  -1 100264. 973.309   1
   3   4   1 101403. 962.435   1
   3   4   2 55572.8 951.480   1
   3   4  -2 55255.6 612.219   1
   7  -3   3 44866.3 924.240   1
   3   4  -3 46639.3 757.720   1
   7  -3   4 29995.4 632.239   1
  -2  -5   0 259881. 1662.23   1
   2   5   0 261650. 1416.99   1
  -2  -5  -1 782053. 2986.83   1
   2   5   1 773016. 3129.95   1
  -2  -5   1 777208. 3114.80   1
   2   5  -1 778498. 2007.43   1
   2   5  -2 159334. 820.302   1
   2   5  -3 355161. 1080.07   1
   7  -2   3 358178. 1923.05   1
   7  -2   4 71639.1 1075.31   1
  -1  -6   0 1771.45 282.982   1
  -1  -6   1 13162.3 403.662   1
   7  -1   2 1162.46 531.390   1
   7  -1   3 6261.74 367.140   1
   0  -7   1 28218.3 484.739   1
   0  -7   2 24559.6 402.013   1
   7   0   3 13542.1 517.429   1
   7   1   1 190650. 2022.29   1
   7   1   2 92058.8 1157.23   1
   6   2   1 35483.1 763.138   1
   6   2   2 26798.6 700.201   1
  -6  -2  -2 26439.8 1123.42   1
   5   3   0 76455.0 948.444   1
   5   3   1 34594.5 720.369   1
  -5  -3  -1 32833.7 1157.24   1
   5   3  -1 33660.7 969.766   1
  -5  -3  -2 39744.2 1039.47   1
   5   3   2 42345.8 867.542   1
   8  -5   4 18720.9 532.305   1
   4   4   0 7314.10 378.379   1
  -4  -4   0 9656.35 752.812   1
  -4  -4  -1 32130.9 828.599   1
   4   4  -1 30154.9 560.764   1
   4   4   1 31640.3 672.706   1
   4   4  -2 4099.44 377.163   1
   4   4   2 3306.70 352.218   1
  -4  -4  -2 3233.76 381.347   1
   4   4  -3 17308.1 684.020   1
   8  -4   4 1841.47 298.735   1
  -3  -5   0 26795.8 651.467   1
   3   5   0 29388.1 544.076   1
  -3  -5   1 49465.1 1151.08   1
   3   5  -1 51052.0 689.652   1
   3   5  -2 14926.4 375.670   1
  -3  -5  -2 16524.1 565.713   1
   3   5   2 15933.0 638.764   1
   3   5  -3 25758.4 411.207   1
   8  -3   3 23512.9 775.803   1
   8  -3   4 8235.08 477.207   1
  -2  -6   0 49147.0 783.699   1
   2   6   0 51445.2 785.313   1
  -2  -6   1 18519.0 541.995   1
   2   6  -2 28360.3 416.536   1
   8  -2   3 7326.13 437.564   1
  -1  -7   2 15824.1 613.022   1
   8   0   2 134897. 1565.46   1
   0  -8   2 133884. 943.550   1
   8   1   1 57576.7 1291.48   1
   7   2   1 6821.61 388.846   1
   6   3   0 47689.0 854.887   1
   6   3   1 206048. 1820.13   1
   6   3  -1 195136. 2310.05   1
   5   4   0 253236. 1834.69   1
   5   4  -1 52093.7 775.942   1
  -5  -4  -1 58525.5 1438.14   1
   5   4  -2 140292. 1470.03   1
   5   4   2 137477. 1386.56   1
  -4  -5   0 44109.4 1166.42   1
   4   5   0 45389.5 750.182   1
   4   5  -2 25703.5 508.565   1
   4   5   2 25380.2 656.193   1
   3   6   0 72124.8 921.590   1
  -3  -6   0 76296.0 937.611   1
   3   6   1 3062.36 392.158   1
   3   6  -2 45773.9 528.163   1
  -2  -7   0 38289.5 756.836   1
  -2  -7   1 8783.75 428.205   1
  -1  -8   1 39661.4 718.155   1
   0  -9   2 4938.17 292.877   1
   7   3   0 123492. 1612.23   1
   6   4   0 15230.7 507.253   1
   6   4  -2 10416.3 670.139   1
   5   5   0 28242.1 689.246   1
  -5  -5   0 28791.7 1275.27   1
   5   5   1 45758.3 827.086   1
   5   5  -2 18611.2 486.582   1
  -4  -6   0 6940.60 665.393   1
   4   6   0 6037.46 394.635   1
   4   6  -1 5748.25 365.796   1
  -4  -6  -1 5739.46 412.794   1
   4   6  -2 4026.92 329.299   1
   3   7   0 94004.9 1206.26   1
  -3  -7   0 93134.9 1189.50   1
  -3  -7  -1 28032.1 815.547   1
   3   7  -1 28642.4 570.663   1
   3   7  -2 65330.2 742.411   1
  -2  -8   0 103789. 1271.06   1
  -2  -8   1 14136.0 471.788   1
  -1  -9   1 19524.9 612.790   1
  -1  -9   2 40465.2 881.531   1
   7   4   0 10591.9 490.206   1
   6   5   0 63585.7 1086.43   1
   6   5  -1 24202.0 669.750   1
   6   5  -2 35708.7 760.348   1
  -5  -6   0 1659.02 856.188   1
   5   6   0 751.208 315.435   1
   5   6  -1 6675.88 446.874   1
   5   6  -2 827.520 307.705   1
  -4  -7   0 197925. 2255.50   1
   4   7   0 202312. 1677.91   1
   4   7  -1 48404.0 732.144   1
   4   7  -2 132936. 1132.26   1
  -3  -8   0 79467.8 1238.29   1
   3   8  -1 39096.8 806.751   1
  -3  -8   1 30308.2 1139.52   1
   3   8  -2 76201.9 952.801   1
  -2  -9   1 1687.28 357.433   1
   7   5  -1 10439.0 508.133   1
   7   5  -2 13063.6 522.000   1
   6   6  -1 69889.0 1207.13   1
   6   6  -2 28854.3 673.367   1
   5   7  -1 35745.2 668.371   1
   5   7  -2 8413.04 402.489   1
  -4  -8   1 50645.8 1394.21   1
   4   8  -1 51050.5 847.685   1
  -3  -9   1 7955.71 713.849   1
  -2 -10   1 2120.89 418.353   1
   7   6  -2 52197.9 991.534   1
   4   9  -1 2797.54 344.150   1
   0   0   0    0.00    0.00   0
TITL C104_q1_s1_Co12P7_rrp in P6(3)/m
REM P6(3)/m (#176 in standard setting)
CELL 0.29521   7.969960   7.969960   3.203446  90.0000  90.0000 120.0000
ZERR    1.00   0.001381   0.001381   0.000428   0.0000   0.0000   0.0000
LATT  1
SYMM -y, x-y, z
SYMM -x+y,-x, z
SYMM -x,-y, z+1/2
SYMM  y,-x+y, z+1/2
SYMM  x-y, x, z+1/2
SFAC P Co
UNIT 7.00 12.00
TREF
HKLF 4
END
;
_shelx_hkl_checksum     35212
_shelx_res_file
;
    C104_q1_s1_Co12P7_rrp_final.res created by SHELXL-2014/7
TITL cr12 p7
CELL 0.29521   7.969960   7.969960   3.203446  90.0000  90.0000 120.0000
ZERR    1.00   0.001381   0.001381   0.000428   0.0000   0.0000   0.0000
LATT -1
SYMM   -y, x-y, z
SYMM   -x+y, -x, z
SYMM   x, y, -z
SYMM   -y, x-y, -z
SYMM   -x+y, -x, -z
SFAC Co P
UNIT 12.000000 7.000000
L.S. 10
ACTA
TEMP 020
BOND
CONF
LIST 6
FMAP 2
omit -1   7   3
omit -10   7   0
omit  -7   6   3
omit 3 8 1
omit  -11   6   0
omit -4 8 0
omit -7 5 0
omit 0 2 3
WGHT    0.080200
FVAR       6.59996
CO0   1    0.018530    0.267596    0.000000    10.50000    0.00436    0.00302 =
         0.00624    0.00000    0.00000    0.00151
CO1   1    0.131290    0.623918    0.000000    10.50000    0.00381    0.00235 =
         0.00708    0.00000    0.00000    0.00086
CO2   1    0.216066    0.203664    0.500000    10.50000    0.00805    0.00692 =
         0.00795    0.00000    0.00000    0.00492
CO3   1    0.518474    0.134093    0.500000    10.50000    0.00385    0.00284 =
         0.00692    0.00000    0.00000    0.00046
P4    2    0.169343    0.452916    0.500000    10.50000    0.00623
P5    2    0.445441    0.279497    0.000000    10.50000    0.00497
P6    2    0.000000    0.000000    0.000000    10.16667    0.00689
HKLF 4
REM  cr12 p7
REM R1 =  0.0369 for     279 Fo > 4sig(Fo)  and  0.0377 for all     292 data
REM     32 parameters refined using      0 restraints
END
WGHT      0.0801      0.0000
REM Highest difference peak  2.345,  deepest hole -1.809,  1-sigma level  0.474
Q1    1   0.1287  0.6261  0.2362  11.00000  0.05    2.35
Q2    1   0.0069  0.2685  0.2450  11.00000  0.05    2.34
Q3    1   0.5222  0.1428  0.2643  11.00000  0.05    2.14
Q4    1   0.0000  0.0000  0.2466  10.33333  0.05    2.04
Q5    1   0.2257  0.2111  0.2468  11.00000  0.05    1.77
Q6    1   0.1608  0.6214  0.5000  10.50000  0.05    1.50
Q7    1   0.3710  0.2779  0.2596  11.00000  0.05    1.45
Q8    1   0.5259  0.2254  0.0000  10.50000  0.05    1.32
Q9    1   0.2633  0.7011  0.0000  10.50000  0.05    1.24
Q10   1   0.2388  0.2200  0.0000  10.50000  0.05    1.23
Q11   1   0.6422  0.1860  0.5000  10.50000  0.05    1.23
Q12   1   0.2220  0.7736  0.0000  10.50000  0.05    1.22
Q13   1   0.0383  0.2609  0.5000  10.50000  0.05    1.20
Q14   1   0.3314  0.3004  0.0000  10.50000  0.05    1.20
Q15   1  -0.0646  0.3298  0.0000  10.50000  0.05    1.19
Q16   1   0.6037  0.3637  0.0000  10.50000  0.05    1.13
Q17   1   0.1879  0.5476  0.0000  10.50000  0.05    1.11
Q18   1   0.0980  0.3981  0.0000  10.50000  0.05    1.01
Q19   1   0.0000  0.0000 -0.5000  10.16667  0.05    0.98
Q20   1   0.3482  0.0398  0.5000  10.50000  0.05    0.96
;
_shelx_res_checksum     77784
_iucr_refine_instructions_details
;
    C104_q1_s1_Co12P7_rrp_final.res created by SHELXL-2014/7
TITL Co12 P7
CELL 0.29521   7.969960   7.969960   3.203446  90.0000  90.0000 120.0000
ZERR    1.00   0.001381   0.001381   0.000428   0.0000   0.0000   0.0000
LATT -1
SYMM   -y, x-y, z
SYMM   -x+y, -x, z
SYMM   x, y, -z
SYMM   -y, x-y, -z
SYMM   -x+y, -x, -z
SFAC Co P
UNIT 12.000000 7.000000
L.S. 10
ACTA
TEMP 020
BOND
CONF
LIST 6
FMAP 2
omit -1   7   3
omit -10   7   0
omit  -7   6   3
omit 3 8 1
omit  -11   6   0
omit -4 8 0
omit -7 5 0
omit 0 2 3
WGHT    0.080200
FVAR       6.59996
CO0   1    0.018530    0.267596    0.000000    10.50000    0.00436    0.00302 =
         0.00624    0.00000    0.00000    0.00151
CO1   1    0.131290    0.623918    0.000000    10.50000    0.00381    0.00235 =
         0.00708    0.00000    0.00000    0.00086
CO2   1    0.216066    0.203664    0.500000    10.50000    0.00805    0.00692 =
         0.00795    0.00000    0.00000    0.00492
CO3   1    0.518474    0.134093    0.500000    10.50000    0.00385    0.00284 =
         0.00692    0.00000    0.00000    0.00046
P4    2    0.169343    0.452916    0.500000    10.50000    0.00623
P5    2    0.445441    0.279497    0.000000    10.50000    0.00497
P6    2    0.000000    0.000000    0.000000    10.16667    0.00689
HKLF 4
REM  Co12 P7
REM R1 =  0.0369 for     279 Fo > 4sig(Fo)  and  0.0377 for all     292 data
REM     32 parameters refined using      0 restraints
END
WGHT      0.0801      0.0000
REM Highest difference peak  2.345,  deepest hole -1.809,  1-sigma level  0.474
Q1    1   0.1287  0.6261  0.2362  11.00000  0.05    2.35
Q2    1   0.0069  0.2685  0.2450  11.00000  0.05    2.34
Q3    1   0.5222  0.1428  0.2643  11.00000  0.05    2.14
Q4    1   0.0000  0.0000  0.2466  10.33333  0.05    2.04
Q5    1   0.2257  0.2111  0.2468  11.00000  0.05    1.77
Q6    1   0.1608  0.6214  0.5000  10.50000  0.05    1.50
Q7    1   0.3710  0.2779  0.2596  11.00000  0.05    1.45
Q8    1   0.5259  0.2254  0.0000  10.50000  0.05    1.32
Q9    1   0.2633  0.7011  0.0000  10.50000  0.05    1.24
Q10   1   0.2388  0.2200  0.0000  10.50000  0.05    1.23
Q11   1   0.6422  0.1860  0.5000  10.50000  0.05    1.23
Q12   1   0.2220  0.7736  0.0000  10.50000  0.05    1.22
Q13   1   0.0383  0.2609  0.5000  10.50000  0.05    1.20
Q14   1   0.3314  0.3004  0.0000  10.50000  0.05    1.20
Q15   1  -0.0646  0.3298  0.0000  10.50000  0.05    1.19
Q16   1   0.6037  0.3637  0.0000  10.50000  0.05    1.13
Q17   1   0.1879  0.5476  0.0000  10.50000  0.05    1.11
Q18   1   0.0980  0.3981  0.0000  10.50000  0.05    1.01
Q19   1   0.0000  0.0000 -0.5000  10.16667  0.05    0.98
Q20   1   0.3482  0.0398  0.5000  10.50000  0.05    0.96
;
data_Co12P7_at_15GPa
_audit_creation_method     'SHELXL-2014/7'
_chemical_name_systematic     ?
_chemical_name_common     ?
_chemical_formula_moiety     ?
_chemical_formula_sum     'Co12 P7'
_chemical_formula_weight     923.95
_chemical_melting_point     ?
_chemical_absolute_configuration     ?
_space_group_crystal_system     hexagonal
_space_group_name_H-M_alt     'P -6'
_space_group_name_Hall     'P -6'
loop_
    _space_group_symop_operation_xyz
    'x, y, z'
    '-y, x-y, z'
    '-x+y, -x, z'
    'x, y, -z'
    '-y, x-y, -z'
    '-x+y, -x, -z'
_cell_length_a     8.253(5)
_cell_length_b     8.253(5)
_cell_length_c     3.2902(18)
_cell_angle_alpha     90
_cell_angle_beta     90
_cell_angle_gamma     120
_cell_volume     194.1(3)
_cell_formula_units_Z     1
_cell_measurement_reflns_used     249
_cell_measurement_theta_min     2.91
_cell_measurement_theta_max     14.67
_cell_measurement_temperature     293(2)
_exptl_crystal_description     irregular
_exptl_crystal_colour     black
_exptl_crystal_size_max     0.01
_exptl_crystal_size_mid     0.01
_exptl_crystal_size_min     0.01
_exptl_crystal_density_diffrn     7.905
_exptl_crystal_density_meas     ?
_exptl_crystal_density_method     ?
_exptl_crystal_F_000     429
_exptl_absorpt_coefficient_mu     3.17
_exptl_absorpt_correction_type     multi-scan
_exptl_absorpt_process_details
;
(<i>CrysAlisPro</i>; Rigaku OD, 2018)
;
_exptl_absorpt_correction_T_min     0.54625
_exptl_absorpt_correction_T_max     1.00000
_diffrn_ambient_temperature     293(2)
_diffrn_source     synchrotron
_diffrn_radiation_type     synchrotron
_diffrn_radiation_wavelength     0.3344
_diffrn_measurement_device_type     '13BMD @ APS'
_diffrn_measurement_method     '/w scan'
_diffrn_detector_area_resol_mean     ?
_diffrn_reflns_number     592
_diffrn_reflns_av_R_equivalents     0.0553
_diffrn_reflns_av_unetI/netI     0.0893
_diffrn_reflns_theta_min     3.207
_diffrn_reflns_theta_max     14.753
_diffrn_reflns_theta_full     11.574
_diffrn_measured_fraction_theta_max     0.676
_diffrn_measured_fraction_theta_full     0.662
_diffrn_reflns_limit_h_min     -11
_diffrn_reflns_limit_h_max     12
_diffrn_reflns_limit_k_min     -9
_diffrn_reflns_limit_k_max     8
_diffrn_reflns_limit_l_min     -4
_diffrn_reflns_limit_l_max     4
_refine_special_details     ?
_reflns_number_total     321
_reflns_number_gt     253
_reflns_threshold_expression     'I > 2\s(I)'
_refine_ls_structure_factor_coef     Fsqd
_refine_ls_matrix_type     full
_refine_ls_R_factor_all     0.0835
_refine_ls_R_factor_gt     0.0533
_refine_ls_wR_factor_gt     0.0955
_refine_ls_wR_factor_ref     0.1050
_refine_ls_goodness_of_fit_ref     1.111
_refine_ls_restrained_S_all     1.111
_refine_ls_number_reflns     321
_refine_ls_number_parameters     32
_refine_ls_number_restraints     0
_refine_ls_hydrogen_treatment     undef
_refine_ls_weighting_scheme     calc
_refine_ls_weighting_details
              'w=1/[\s^2^(Fo^2^)+(0.0219P)^2^+2.8589P] where P=(Fo^2^+2Fc^2^)/3'
_atom_sites_solution_hydrogens     .
_atom_sites_solution_primary     ?
_atom_sites_solution_secondary     ?
_refine_ls_shift/su_max     0.000
_refine_ls_shift/su_mean     0.000
_refine_diff_density_max     1.702
_refine_diff_density_min     -1.743
_refine_ls_extinction_method     none
_refine_ls_extinction_coef     .
_refine_ls_abs_structure_details
;
Flack <i>x</i> determined using 78 quotients
[(<i>I</i>^+^)-(<i>I</i>^-^)]/[(<i>I</i>^+^)+(<i>I</i>^-^)]
(Parsons <i>et al.</i>,  2013)
;
_refine_ls_abs_structure_Flack     0.4(2)
loop_
    _atom_type_symbol
    _atom_type_description
    _atom_type_scat_dispersion_real
    _atom_type_scat_dispersion_imag
    _atom_type_scat_source
    'Co' 'Co' 0.3050 0.6296
                         'International Tables Vol C Tables 4.2.6.8 and 6.1.1.4'
    'P' 'P' 0.0667 0.0580
                         'International Tables Vol C Tables 4.2.6.8 and 6.1.1.4'
_computing_data_collection
;
CrysAlisPro (Rigaku OD, 2018)
;
_computing_cell_refinement
;
CrysAlisPro (Rigaku OD, 2018)
;
_computing_data_reduction
;
CrysAlisPro (Rigaku OD, 2018)
;
_computing_structure_solution
;
SHELXT (Sheldrick, 2015a)
;
_computing_structure_refinement
;
<i>SHELXL2014/7</i> (Sheldrick, 2015b)
;
_computing_molecular_graphics
;
<i>VESTA</i> (Momma & Izumi, 2011)
;
_computing_publication_material
;
publCIF (Westrip, 2010)
;
loop_
    _atom_site_type_symbol
    _atom_site_label
    _atom_site_fract_x
    _atom_site_fract_y
    _atom_site_fract_z
    _atom_site_U_iso_or_equiv
    _atom_site_adp_type
    _atom_site_calc_flag
    _atom_site_occupancy
    _atom_site_disorder_assembly
    _atom_site_disorder_group
    Co Co0 0.0153(6) 0.2651(6) 0.0000 0.0114(8) Uani d 1 . .
    Co Co1 0.1320(7) 0.6234(7) 0.0000 0.0123(9) Uani d 1 . .
    Co Co2 0.2135(6) 0.2038(8) 0.5000 0.0151(9) Uani d 1 . .
    Co Co3 0.5195(7) 0.1363(7) 0.5000 0.0107(9) Uani d 1 . .
    P P4 0.1656(11) 0.4503(11) 0.5000 0.0102(15) Uiso d 1 . .
    P P5 0.4425(12) 0.2809(13) 0.0000 0.0086(15) Uiso d 1 . .
    P P6 0.0000 0.0000 0.0000 0.012(3) Uiso d 1 . .
loop_
    _atom_site_aniso_label
    _atom_site_aniso_U_11
    _atom_site_aniso_U_22
    _atom_site_aniso_U_33
    _atom_site_aniso_U_12
    _atom_site_aniso_U_13
    _atom_site_aniso_U_23
    Co0 0.014(2) 0.016(2) 0.0072(18) 0.009(2) 0.000 0.000
    Co1 0.019(2) 0.016(2) 0.003(2) 0.0101(18) 0.000 0.000
    Co2 0.024(2) 0.020(3) 0.005(2) 0.014(2) 0.000 0.000
    Co3 0.011(2) 0.012(2) 0.008(2) 0.0052(16) 0.000 0.000
_geom_special_details
;
 All esds (except the esd in the dihedral angle between two l.s. planes)
 are estimated using the full covariance matrix.  The cell esds are taken
 into account individually in the estimation of esds in distances, angles
 and torsion angles; correlations between esds in cell parameters are only
 used when they are defined by crystal symmetry.  An approximate (isotropic)
 treatment of cell esds is used for estimating esds involving l.s. planes.
;
loop_
    _geom_bond_atom_site_label_1
    _geom_bond_atom_site_label_2
    _geom_bond_site_symmetry_2
    _geom_bond_distance
    _geom_bond_publ_flag
    Co0 P6 . 2.128(5) ?
    Co0 P5 2 2.148(10) ?
    Co0 P4 . 2.165(6) ?
    Co0 P4 1_554 2.165(6) ?
    Co0 Co3 2_554 2.538(5) ?
    Co0 Co3 2 2.538(5) ?
    Co0 Co2 1_554 2.543(6) ?
    Co0 Co2 . 2.543(6) ?
    Co0 Co2 2_554 2.571(6) ?
    Co0 Co2 2 2.571(6) ?
    Co0 Co1 . 2.612(7) ?
    Co0 Co1 2_665 2.634(7) ?
    Co1 P5 3_565 2.202(10) ?
    Co1 P4 3_565 2.266(7) ?
    Co1 P4 3_564 2.266(7) ?
    Co1 P4 1_554 2.284(7) ?
    Co1 P4 . 2.285(7) ?
    Co1 Co1 3_565 2.624(9) ?
    Co1 Co1 2_665 2.624(9) ?
    Co1 Co0 3_565 2.634(7) ?
    Co1 Co3 2_554 2.674(5) ?
    Co1 Co3 2 2.674(5) ?
    Co1 Co2 3_565 2.731(5) ?
    Co2 P4 . 2.258(9) ?
    Co2 P5 1_556 2.341(7) ?
    Co2 P5 . 2.341(7) ?
    Co2 P6 . 2.383(4) ?
    Co2 P6 1_556 2.383(4) ?
    Co2 Co0 1_556 2.543(6) ?
    Co2 Co0 3 2.571(6) ?
    Co2 Co0 3_556 2.571(6) ?
    Co2 Co1 2_666 2.731(5) ?
    Co2 Co1 2_665 2.731(5) ?
    Co2 Co3 . 2.846(7) ?
    Co3 P5 2_656 2.263(7) ?
    Co3 P5 2_655 2.263(7) ?
    Co3 P4 3 2.266(10) ?
    Co3 P5 1_556 2.301(8) ?
    Co3 P5 . 2.301(8) ?
    Co3 Co3 3_665 2.536(9) ?
    Co3 Co3 2_655 2.536(9) ?
    Co3 Co0 3 2.538(5) ?
    Co3 Co0 3_556 2.538(5) ?
    Co3 Co1 3 2.674(5) ?
    Co3 Co1 3_556 2.674(5) ?
    P4 Co0 1_556 2.165(6) ?
    P4 Co1 2_666 2.266(7) ?
    P4 Co1 2_665 2.266(7) ?
    P4 Co3 2 2.266(10) ?
    P4 Co1 1_556 2.285(7) ?
    P5 Co0 3 2.148(10) ?
    P5 Co1 2_665 2.202(10) ?
    P5 Co3 3_665 2.263(7) ?
    P5 Co3 3_664 2.263(7) ?
    P5 Co3 1_554 2.301(8) ?
    P5 Co2 1_554 2.341(7) ?
    P6 Co0 2 2.128(5) ?
    P6 Co0 3 2.128(5) ?
    P6 Co2 3_554 2.383(4) ?
    P6 Co2 2_554 2.383(4) ?
    P6 Co2 2 2.383(4) ?
    P6 Co2 3 2.383(4) ?
    P6 Co2 1_554 2.383(4) ?
loop_
    _geom_angle_atom_site_label_1
    _geom_angle_atom_site_label_2
    _geom_angle_atom_site_label_3
    _geom_angle_site_symmetry_1
    _geom_angle_site_symmetry_3
    _geom_angle
    _geom_angle_publ_flag
    P6 Co0 P5 . 2 96.9(3) ?
    P6 Co0 P4 . . 116.4(2) ?
    P5 Co0 P4 2 . 114.7(3) ?
    P6 Co0 P4 . 1_554 116.4(2) ?
    P5 Co0 P4 2 1_554 114.7(3) ?
    P4 Co0 P4 . 1_554 98.9(4) ?
    P6 Co0 Co3 . 2_554 127.43(16) ?
    P5 Co0 Co3 2 2_554 58.1(2) ?
    P4 Co0 Co3 . 2_554 116.1(3) ?
    P4 Co0 Co3 1_554 2_554 56.9(2) ?
    P6 Co0 Co3 . 2 127.43(16) ?
    P5 Co0 Co3 2 2 58.1(2) ?
    P4 Co0 Co3 . 2 56.9(2) ?
    P4 Co0 Co3 1_554 2 116.1(3) ?
    Co3 Co0 Co3 2_554 2 80.8(2) ?
    P6 Co0 Co2 . 1_554 60.57(16) ?
    P5 Co0 Co2 2 1_554 129.6(2) ?
    P4 Co0 Co2 . 1_554 115.7(3) ?
    P4 Co0 Co2 1_554 1_554 56.6(2) ?
    Co3 Co0 Co2 2_554 1_554 98.44(12) ?
    Co3 Co0 Co2 2 1_554 170.2(3) ?
    P6 Co0 Co2 . . 60.57(16) ?
    P5 Co0 Co2 2 . 129.6(2) ?
    P4 Co0 Co2 . . 56.6(2) ?
    P4 Co0 Co2 1_554 . 115.7(3) ?
    Co3 Co0 Co2 2_554 . 170.2(3) ?
    Co3 Co0 Co2 2 . 98.44(12) ?
    Co2 Co0 Co2 1_554 . 80.6(2) ?
    P6 Co0 Co2 . 2_554 60.07(15) ?
    P5 Co0 Co2 2 2_554 58.7(2) ?
    P4 Co0 Co2 . 2_554 170.1(3) ?
    P4 Co0 Co2 1_554 2_554 90.7(2) ?
    Co3 Co0 Co2 2_554 2_554 67.70(14) ?
    Co3 Co0 Co2 2 2_554 116.8(2) ?
    Co2 Co0 Co2 1_554 2_554 71.4(2) ?
    Co2 Co0 Co2 . 2_554 120.6(2) ?
    P6 Co0 Co2 . 2 60.07(15) ?
    P5 Co0 Co2 2 2 58.7(2) ?
    P4 Co0 Co2 . 2 90.7(2) ?
    P4 Co0 Co2 1_554 2 170.1(3) ?
    Co3 Co0 Co2 2_554 2 116.8(2) ?
    Co3 Co0 Co2 2 2 67.70(14) ?
    Co2 Co0 Co2 1_554 2 120.6(2) ?
    Co2 Co0 Co2 . 2 71.4(2) ?
    Co2 Co0 Co2 2_554 2 79.6(2) ?
    P6 Co0 Co1 . . 164.3(3) ?
    P5 Co0 Co1 2 . 98.8(3) ?
    P4 Co0 Co1 . . 56.2(2) ?
    P4 Co0 Co1 1_554 . 56.2(2) ?
    Co3 Co0 Co1 2_554 . 62.53(14) ?
    Co3 Co0 Co1 2 . 62.53(14) ?
    Co2 Co0 Co1 1_554 . 108.4(2) ?
    Co2 Co0 Co1 . . 108.4(2) ?
    Co2 Co0 Co1 2_554 . 129.67(15) ?
    Co2 Co0 Co1 2 . 129.67(15) ?
    P6 Co0 Co1 . 2_665 104.29(19) ?
    P5 Co0 Co1 2 2_665 158.8(3) ?
    P4 Co0 Co1 . 2_665 55.3(2) ?
    P4 Co0 Co1 1_554 2_665 55.3(2) ?
    Co3 Co0 Co1 2_554 2_665 107.12(19) ?
    Co3 Co0 Co1 2 2_665 107.12(19) ?
    Co2 Co0 Co1 1_554 2_665 63.65(16) ?
    Co2 Co0 Co1 . 2_665 63.65(16) ?
    Co2 Co0 Co1 2_554 2_665 133.59(16) ?
    Co2 Co0 Co1 2 2_665 133.59(16) ?
    Co1 Co0 Co1 . 2_665 60.0(2) ?
    P5 Co1 P4 3_565 3_565 108.1(2) ?
    P5 Co1 P4 3_565 3_564 108.1(2) ?
    P4 Co1 P4 3_565 3_564 93.1(4) ?
    P5 Co1 P4 3_565 1_554 108.0(3) ?
    P4 Co1 P4 3_565 1_554 144.0(3) ?
    P4 Co1 P4 3_564 1_554 76.3(3) ?
    P5 Co1 P4 3_565 . 108.0(3) ?
    P4 Co1 P4 3_565 . 76.3(3) ?
    P4 Co1 P4 3_564 . 144.0(3) ?
    P4 Co1 P4 1_554 . 92.1(4) ?
    P5 Co1 Co0 3_565 . 89.0(3) ?
    P4 Co1 Co0 3_565 . 128.2(2) ?
    P4 Co1 Co0 3_564 . 128.2(2) ?
    P4 Co1 Co0 1_554 . 51.9(2) ?
    P4 Co1 Co0 . . 51.9(2) ?
    P5 Co1 Co1 3_565 3_565 150.6(4) ?
    P4 Co1 Co1 3_565 3_565 55.1(2) ?
    P4 Co1 Co1 3_564 3_565 55.1(2) ?
    P4 Co1 Co1 1_554 3_565 92.1(2) ?
    P4 Co1 Co1 . 3_565 92.1(2) ?
    Co0 Co1 Co1 . 3_565 120.4(2) ?
    P5 Co1 Co1 3_565 2_665 149.4(4) ?
    P4 Co1 Co1 3_565 2_665 92.6(2) ?
    P4 Co1 Co1 3_564 2_665 92.6(2) ?
    P4 Co1 Co1 1_554 2_665 54.4(2) ?
    P4 Co1 Co1 . 2_665 54.4(2) ?
    Co0 Co1 Co1 . 2_665 60.4(2) ?
    Co1 Co1 Co1 3_565 2_665 60.0 ?
    P5 Co1 Co0 3_565 3_565 91.0(3) ?
    P4 Co1 Co0 3_565 3_565 51.8(2) ?
    P4 Co1 Co0 3_564 3_565 51.8(2) ?
    P4 Co1 Co0 1_554 3_565 128.0(2) ?
    P4 Co1 Co0 . 3_565 128.0(2) ?
    Co0 Co1 Co0 . 3_565 180.0(2) ?
    Co1 Co1 Co0 3_565 3_565 59.6(2) ?
    Co1 Co1 Co0 2_665 3_565 119.6(2) ?
    P5 Co1 Co3 3_565 2_554 54.26(19) ?
    P4 Co1 Co3 3_565 2_554 162.3(3) ?
    P4 Co1 Co3 3_564 2_554 93.40(17) ?
    P4 Co1 Co3 1_554 2_554 53.7(2) ?
    P4 Co1 Co3 . 2_554 107.1(3) ?
    Co0 Co1 Co3 . 2_554 57.38(16) ?
    Co1 Co1 Co3 3_565 2_554 140.25(9) ?
    Co1 Co1 Co3 2_665 2_554 103.5(2) ?
    Co0 Co1 Co3 3_565 2_554 122.64(18) ?
    P5 Co1 Co3 3_565 2 54.26(19) ?
    P4 Co1 Co3 3_565 2 93.40(17) ?
    P4 Co1 Co3 3_564 2 162.3(3) ?
    P4 Co1 Co3 1_554 2 107.1(3) ?
    P4 Co1 Co3 . 2 53.7(2) ?
    Co0 Co1 Co3 . 2 57.38(15) ?
    Co1 Co1 Co3 3_565 2 140.25(9) ?
    Co1 Co1 Co3 2_665 2 103.5(2) ?
    Co0 Co1 Co3 3_565 2 122.64(18) ?
    Co3 Co1 Co3 2_554 2 75.95(16) ?
    P5 Co1 Co2 3_565 3_565 55.41(19) ?
    P4 Co1 Co2 3_565 3_565 52.7(2) ?
    P4 Co1 Co2 3_564 3_565 105.6(3) ?
    P4 Co1 Co2 1_554 3_565 163.3(3) ?
    P4 Co1 Co2 . 3_565 95.17(19) ?
    Co0 Co1 Co2 . 3_565 123.5(2) ?
    Co1 Co1 Co2 3_565 3_565 102.6(2) ?
    Co1 Co1 Co2 2_665 3_565 140.73(11) ?
    Co0 Co1 Co2 3_565 3_565 56.54(14) ?
    Co3 Co1 Co2 2_554 3_565 109.6(2) ?
    Co3 Co1 Co2 2 3_565 66.10(15) ?
    P4 Co2 P5 . 1_556 103.7(3) ?
    P4 Co2 P5 . . 103.7(3) ?
    P5 Co2 P5 1_556 . 89.3(3) ?
    P4 Co2 P6 . . 103.6(2) ?
    P5 Co2 P6 1_556 . 152.7(3) ?
    P5 Co2 P6 . . 85.31(18) ?
    P4 Co2 P6 . 1_556 103.6(2) ?
    P5 Co2 P6 1_556 1_556 85.30(18) ?
    P5 Co2 P6 . 1_556 152.7(3) ?
    P6 Co2 P6 . 1_556 87.33(17) ?
    P4 Co2 Co0 . 1_556 53.20(19) ?
    P5 Co2 Co0 1_556 1_556 90.21(18) ?
    P5 Co2 Co0 . 1_556 155.9(3) ?
    P6 Co2 Co0 . 1_556 105.4(2) ?
    P6 Co2 Co0 1_556 1_556 51.06(12) ?
    P4 Co2 Co0 . . 53.20(19) ?
    P5 Co2 Co0 1_556 . 155.9(3) ?
    P5 Co2 Co0 . . 90.21(18) ?
    P6 Co2 Co0 . . 51.06(12) ?
    P6 Co2 Co0 1_556 . 105.4(2) ?
    Co0 Co2 Co0 1_556 . 80.6(2) ?
    P4 Co2 Co0 . 3 140.20(12) ?
    P5 Co2 Co0 1_556 3 106.2(3) ?
    P5 Co2 Co0 . 3 51.6(2) ?
    P6 Co2 Co0 . 3 50.70(12) ?
    P6 Co2 Co0 1_556 3 104.5(2) ?
    Co0 Co2 Co0 1_556 3 150.1(2) ?
    Co0 Co2 Co0 . 3 92.22(16) ?
    P4 Co2 Co0 . 3_556 140.20(12) ?
    P5 Co2 Co0 1_556 3_556 51.6(2) ?
    P5 Co2 Co0 . 3_556 106.2(3) ?
    P6 Co2 Co0 . 3_556 104.5(2) ?
    P6 Co2 Co0 1_556 3_556 50.70(12) ?
    Co0 Co2 Co0 1_556 3_556 92.22(16) ?
    Co0 Co2 Co0 . 3_556 150.1(2) ?
    Co0 Co2 Co0 3 3_556 79.6(2) ?
    P4 Co2 Co1 . 2_666 52.99(19) ?
    P5 Co2 Co1 1_556 2_666 50.7(2) ?
    P5 Co2 Co1 . 2_666 102.3(3) ?
    P6 Co2 Co1 . 2_666 156.4(2) ?
    P6 Co2 Co1 1_556 2_666 94.84(11) ?
    Co0 Co2 Co1 1_556 2_666 59.81(15) ?
    Co0 Co2 Co1 . 2_666 106.0(2) ?
    Co0 Co2 Co1 3 2_666 148.9(2) ?
    Co0 Co2 Co1 3_556 2_666 94.89(12) ?
    P4 Co2 Co1 . 2_665 52.99(19) ?
    P5 Co2 Co1 1_556 2_665 102.3(3) ?
    P5 Co2 Co1 . 2_665 50.7(2) ?
    P6 Co2 Co1 . 2_665 94.84(11) ?
    P6 Co2 Co1 1_556 2_665 156.4(2) ?
    Co0 Co2 Co1 1_556 2_665 106.0(2) ?
    Co0 Co2 Co1 . 2_665 59.81(15) ?
    Co0 Co2 Co1 3 2_665 94.89(12) ?
    Co0 Co2 Co1 3_556 2_665 148.9(2) ?
    Co1 Co2 Co1 2_666 2_665 74.08(17) ?
    P4 Co2 Co3 . . 138.5(3) ?
    P5 Co2 Co3 1_556 . 51.6(2) ?
    P5 Co2 Co3 . . 51.6(2) ?
    P6 Co2 Co3 . . 106.1(2) ?
    P6 Co2 Co3 1_556 . 106.1(2) ?
    Co0 Co2 Co3 1_556 . 139.57(11) ?
    Co0 Co2 Co3 . . 139.58(11) ?
    Co0 Co2 Co3 3 . 55.61(16) ?
    Co0 Co2 Co3 3_556 . 55.61(16) ?
    Co1 Co2 Co3 2_666 . 95.9(2) ?
    Co1 Co2 Co3 2_665 . 95.9(2) ?
    P5 Co3 P5 2_656 2_655 93.3(4) ?
    P5 Co3 P4 2_656 3 106.5(3) ?
    P5 Co3 P4 2_655 3 106.5(3) ?
    P5 Co3 P5 2_656 1_556 79.0(4) ?
    P5 Co3 P5 2_655 1_556 148.1(4) ?
    P4 Co3 P5 3 1_556 105.3(3) ?
    P5 Co3 P5 2_656 . 148.1(4) ?
    P5 Co3 P5 2_655 . 79.0(4) ?
    P4 Co3 P5 3 . 105.3(3) ?
    P5 Co3 P5 1_556 . 91.3(4) ?
    P5 Co3 Co3 2_656 3_665 95.1(3) ?
    P5 Co3 Co3 2_655 3_665 95.1(3) ?
    P4 Co3 Co3 3 3_665 148.1(4) ?
    P5 Co3 Co3 1_556 3_665 55.5(3) ?
    P5 Co3 Co3 . 3_665 55.5(3) ?
    P5 Co3 Co3 2_656 2_655 57.0(3) ?
    P5 Co3 Co3 2_655 2_655 57.0(3) ?
    P4 Co3 Co3 3 2_655 151.9(4) ?
    P5 Co3 Co3 1_556 2_655 94.1(3) ?
    P5 Co3 Co3 . 2_655 94.1(3) ?
    Co3 Co3 Co3 3_665 2_655 60.0 ?
    P5 Co3 Co0 2_656 3 159.3(3) ?
    P5 Co3 Co0 2_655 3 89.59(18) ?
    P4 Co3 Co0 3 3 53.20(19) ?
    P5 Co3 Co0 1_556 3 108.5(3) ?
    P5 Co3 Co0 . 3 52.4(2) ?
    Co3 Co3 Co0 3_665 3 105.1(2) ?
    Co3 Co3 Co0 2_655 3 138.58(11) ?
    P5 Co3 Co0 2_656 3_556 89.59(18) ?
    P5 Co3 Co0 2_655 3_556 159.3(3) ?
    P4 Co3 Co0 3 3_556 53.20(19) ?
    P5 Co3 Co0 1_556 3_556 52.4(2) ?
    P5 Co3 Co0 . 3_556 108.5(3) ?
    Co3 Co3 Co0 3_665 3_556 105.1(2) ?
    Co3 Co3 Co0 2_655 3_556 138.58(11) ?
    Co0 Co3 Co0 3 3_556 80.8(2) ?
    P5 Co3 Co1 2_656 3 106.4(3) ?
    P5 Co3 Co1 2_655 3 52.2(2) ?
    P4 Co3 Co1 3 3 54.34(19) ?
    P5 Co3 Co1 1_556 3 159.6(3) ?
    P5 Co3 Co1 . 3 93.3(2) ?
    Co3 Co3 Co1 3_665 3 140.83(9) ?
    Co3 Co3 Co1 2_655 3 105.3(2) ?
    Co0 Co3 Co1 3 3 60.09(15) ?
    Co0 Co3 Co1 3_556 3 107.4(2) ?
    P5 Co3 Co1 2_656 3_556 52.2(2) ?
    P5 Co3 Co1 2_655 3_556 106.4(3) ?
    P4 Co3 Co1 3 3_556 54.34(19) ?
    P5 Co3 Co1 1_556 3_556 93.3(2) ?
    P5 Co3 Co1 . 3_556 159.6(3) ?
    Co3 Co3 Co1 3_665 3_556 140.83(9) ?
    Co3 Co3 Co1 2_655 3_556 105.3(2) ?
    Co0 Co3 Co1 3 3_556 107.4(2) ?
    Co0 Co3 Co1 3_556 3_556 60.09(15) ?
    Co1 Co3 Co1 3 3_556 75.95(16) ?
    P5 Co3 Co2 2_656 . 131.18(19) ?
    P5 Co3 Co2 2_655 . 131.18(19) ?
    P4 Co3 Co2 3 . 82.0(3) ?
    P5 Co3 Co2 1_556 . 52.8(2) ?
    P5 Co3 Co2 . . 52.8(2) ?
    Co3 Co3 Co2 3_665 . 66.1(3) ?
    Co3 Co3 Co2 2_655 . 126.1(3) ?
    Co0 Co3 Co2 3 . 56.70(15) ?
    Co0 Co3 Co2 3_556 . 56.70(15) ?
    Co1 Co3 Co2 3 . 116.37(18) ?
    Co1 Co3 Co2 3_556 . 116.37(18) ?
    Co0 P4 Co0 . 1_556 98.9(4) ?
    Co0 P4 Co2 . . 70.2(2) ?
    Co0 P4 Co2 1_556 . 70.2(2) ?
    Co0 P4 Co1 . 2_666 144.1(4) ?
    Co0 P4 Co1 1_556 2_666 72.93(17) ?
    Co2 P4 Co1 . 2_666 74.3(3) ?
    Co0 P4 Co1 . 2_665 72.93(17) ?
    Co0 P4 Co1 1_556 2_665 144.1(4) ?
    Co2 P4 Co1 . 2_665 74.3(3) ?
    Co1 P4 Co1 2_666 2_665 93.1(4) ?
    Co0 P4 Co3 . 2 69.9(3) ?
    Co0 P4 Co3 1_556 2 69.9(3) ?
    Co2 P4 Co3 . 2 116.5(4) ?
    Co1 P4 Co3 2_666 2 133.35(18) ?
    Co1 P4 Co3 2_665 2 133.35(18) ?
    Co0 P4 Co1 . . 71.84(17) ?
    Co0 P4 Co1 1_556 . 141.5(4) ?
    Co2 P4 Co1 . . 133.94(18) ?
    Co1 P4 Co1 2_666 . 135.3(4) ?
    Co1 P4 Co1 2_665 . 70.4(2) ?
    Co3 P4 Co1 2 . 72.0(3) ?
    Co0 P4 Co1 . 1_556 141.5(4) ?
    Co0 P4 Co1 1_556 1_556 71.84(17) ?
    Co2 P4 Co1 . 1_556 133.94(18) ?
    Co1 P4 Co1 2_666 1_556 70.4(2) ?
    Co1 P4 Co1 2_665 1_556 135.3(4) ?
    Co3 P4 Co1 2 1_556 72.0(3) ?
    Co1 P4 Co1 . 1_556 92.1(4) ?
    Co0 P5 Co1 3 2_665 127.8(5) ?
    Co0 P5 Co3 3 3_665 131.9(2) ?
    Co1 P5 Co3 2_665 3_665 73.6(3) ?
    Co0 P5 Co3 3 3_664 131.9(2) ?
    Co1 P5 Co3 2_665 3_664 73.6(3) ?
    Co3 P5 Co3 3_665 3_664 93.3(4) ?
    Co0 P5 Co3 3 . 69.5(3) ?
    Co1 P5 Co3 2_665 . 133.9(2) ?
    Co3 P5 Co3 3_665 . 67.5(2) ?
    Co3 P5 Co3 3_664 . 131.1(4) ?
    Co0 P5 Co3 3 1_554 69.5(3) ?
    Co1 P5 Co3 2_665 1_554 133.9(2) ?
    Co3 P5 Co3 3_665 1_554 131.1(4) ?
    Co3 P5 Co3 3_664 1_554 67.5(2) ?
    Co3 P5 Co3 . 1_554 91.3(4) ?
    Co0 P5 Co2 3 . 69.7(3) ?
    Co1 P5 Co2 2_665 . 73.8(2) ?
    Co3 P5 Co2 3_665 . 79.62(16) ?
    Co3 P5 Co2 3_664 . 147.3(4) ?
    Co3 P5 Co2 . . 75.6(2) ?
    Co3 P5 Co2 1_554 . 139.2(4) ?
    Co0 P5 Co2 3 1_554 69.7(3) ?
    Co1 P5 Co2 2_665 1_554 73.8(2) ?
    Co3 P5 Co2 3_665 1_554 147.3(4) ?
    Co3 P5 Co2 3_664 1_554 79.62(16) ?
    Co3 P5 Co2 . 1_554 139.2(4) ?
    Co3 P5 Co2 1_554 1_554 75.6(2) ?
    Co2 P5 Co2 . 1_554 89.3(3) ?
    Co0 P6 Co0 2 3 120.0 ?
    Co0 P6 Co0 2 . 120.0 ?
    Co0 P6 Co0 3 . 120.0 ?
    Co0 P6 Co2 2 3_554 69.23(17) ?
    Co0 P6 Co2 3 3_554 68.36(17) ?
    Co0 P6 Co2 . 3_554 136.33(9) ?
    Co0 P6 Co2 2 2_554 68.36(17) ?
    Co0 P6 Co2 3 2_554 136.33(9) ?
    Co0 P6 Co2 . 2_554 69.23(17) ?
    Co2 P6 Co2 3_554 2_554 77.58(13) ?
    Co0 P6 Co2 2 2 68.36(17) ?
    Co0 P6 Co2 3 2 136.33(9) ?
    Co0 P6 Co2 . 2 69.23(17) ?
    Co2 P6 Co2 3_554 2 137.59(6) ?
    Co2 P6 Co2 2_554 2 87.34(17) ?
    Co0 P6 Co2 2 3 69.23(17) ?
    Co0 P6 Co2 3 3 68.36(17) ?
    Co0 P6 Co2 . 3 136.33(9) ?
    Co2 P6 Co2 3_554 3 87.34(17) ?
    Co2 P6 Co2 2_554 3 137.59(6) ?
    Co2 P6 Co2 2 3 77.58(13) ?
    Co0 P6 Co2 2 1_554 136.33(9) ?
    Co0 P6 Co2 3 1_554 69.23(17) ?
    Co0 P6 Co2 . 1_554 68.37(17) ?
    Co2 P6 Co2 3_554 1_554 77.58(13) ?
    Co2 P6 Co2 2_554 1_554 77.58(13) ?
    Co2 P6 Co2 2 1_554 137.59(6) ?
    Co2 P6 Co2 3 1_554 137.59(6) ?
    Co0 P6 Co2 2 . 136.33(9) ?
    Co0 P6 Co2 3 . 69.23(17) ?
    Co0 P6 Co2 . . 68.37(17) ?
    Co2 P6 Co2 3_554 . 137.59(6) ?
    Co2 P6 Co2 2_554 . 137.59(6) ?
    Co2 P6 Co2 2 . 77.58(13) ?
    Co2 P6 Co2 3 . 77.58(13) ?
    Co2 P6 Co2 1_554 . 87.33(17) ?
_shelx_space_group_comment
;
The symmetry employed for this shelxl refinement is uniquely defined
by the following loop, which should always be used as a source of
symmetry information in preference to the above space-group names.
They are only intended as comments.
;
_shelx_hkl_file
;
   0   1  -1 2132.19 113.301   1
   1  -1   1 2141.43 116.724   1
   1  -1   2-53.8434 68.4644   1
   0   1  -2 7.59110 62.5802   1
  -1   1  -1 2195.64 113.376   1
   0  -1   1 2108.88 119.254   1
   0  -1   2-4.67330 78.1389   1
  -1   1  -2-24.3358 57.3752   1
   1   1  -1 628.960 72.2112   1
   1  -2   1 569.863 60.6178   1
  -2   1  -1 555.347 56.5224   1
   1  -2   2 254.735 77.7605   1
   1   1  -2 209.134 69.7711   1
  -2   1  -2 189.426 88.4895   1
   1  -2   3-8.08577 101.178   1
  -3   1  -1 36143.5 487.167   1
   2  -3   1 36039.7 559.580   1
   1   2  -1 35915.6 560.453   1
   2  -3   2 404.909 78.2027   1
  -3   1  -2 420.177 113.278   1
   1   2  -2 486.097 112.495   1
   2  -3   3 12073.3 522.914   1
   1   2  -3 12176.1 546.935   1
   2  -3   4-64.6639 170.482   1
   0   2  -1 394.305 62.9938   1
   2  -2   1 428.475 53.2767   1
   0   2  -2 34.4867 93.0445   1
   2  -2   2-14.9289 51.7423   1
   0   2  -3 58.9746 88.0607   1
   2  -2   3 19.4685 103.418   1
   2  -1   1 599.830 65.3390   1
  -1   2  -1 600.509 71.9230   1
  -1  -1   1 610.181 68.8051   1
  -1  -1   2 241.915 99.3346   1
  -1   2  -2 286.901 84.3360   1
   2  -1   2 197.513 79.8664   1
  -1   2  -3-39.0917 90.7324   1
   2   0  -1 468.437 77.4643   1
  -2   2  -1 455.374 59.8176   1
   0  -2   1 510.313 58.1025   1
  -2   2  -2 11.9395 75.8220   1
   0  -2   2-14.0562 60.7599   1
   0  -2   3 172.536 88.6499   1
  -2   2  -3 260.212 129.235   1
   1  -3   1 12171.8 335.816   1
  -3   2  -1 12134.2 291.528   1
   2   1  -1 12323.5 292.953   1
  -3   2  -2-23.8205 56.3400   1
   2   1  -2 34.9578 80.0909   1
   1  -3   2-63.1649 96.8281   1
  -3   2  -3 3819.42 328.022   1
   1  -3   3 4375.26 326.485   1
   1  -3   4 206.297 174.340   1
   2   2  -1 7318.66 259.234   1
  -4   2  -1 7630.67 236.075   1
   2   2  -2 6863.16 334.689   1
   2  -4   2 7327.53 326.137   1
  -4   2  -2 6670.19 307.530   1
  -4   2  -3 3095.78 298.866   1
   2   2  -3 2992.37 304.575   1
   2  -4   3 3643.30 284.771   1
   2  -4   4 2517.38 323.682   1
  -5   2  -1 52.7993 35.0457   1
   2   3  -2 721.087 133.121   1
  -5   2  -2 712.877 107.423   1
   3  -5   2 787.958 118.274   1
   2   3  -3 11.7122 99.0142   1
  -5   2  -3 188.888 115.036   1
   3  -5   3-22.7514 86.3569   1
   2   3  -4 38.2279 180.191   1
   3  -5   4 158.977 137.970   1
   1   3  -1 4000.11 219.147   1
  -4   1  -1 4327.26 173.803   1
   3  -4   1 4364.57 234.400   1
   1   3  -2 12838.8 448.563   1
   3  -4   2 13184.5 437.975   1
  -4   1  -2 13152.7 477.653   1
   1   3  -3 2053.73 235.014   1
   3  -4   3 2118.89 233.694   1
   1   3  -4 3941.03 389.674   1
   3  -4   4 4450.10 427.078   1
   3  -3   1 13857.8 344.493   1
   0   3  -1 13966.9 387.905   1
   0   3  -2 1095.52 148.001   1
   3  -3   2 1119.46 137.371   1
   0   3  -3 5880.26 383.667   1
   3  -3   3 6035.69 372.219   1
   0   3  -4 615.669 189.577   1
   3  -3   4 203.542 189.881   1
  -2  -1   1 11501.2 279.761   1
   3  -2   1 11484.1 286.580   1
  -1   3  -1 11947.7 345.167   1
   3  -2   2 33.5072 50.7451   1
  -1   3  -2 31.8533 55.5233   1
  -2  -1   2 43.7719 71.7522   1
   3  -2   3 3614.73 329.949   1
  -1   3  -3 4446.43 333.052   1
  -1   3  -4-97.5539 185.740   1
  -2   3  -1 36693.3 598.045   1
   3  -1   1 36711.8 527.640   1
  -1  -2   1 36722.6 533.684   1
  -2   3  -2 398.686 88.6280   1
  -1  -2   2 413.292 92.9164   1
  -2   3  -3 11551.9 513.759   1
  -1  -2   3 12165.3 536.968   1
  -2   3  -4-319.625 208.433   1
   0  -3   1 16868.1 410.800   1
  -3   3  -1 16702.1 404.185   1
   3   0  -1 16687.4 334.565   1
   0  -3   2 1247.42 141.135   1
  -3   3  -2 982.786 121.967   1
  -3   3  -3 5722.43 360.414   1
   0  -3   3 6197.89 384.457   1
   0  -3   4 450.411 153.912   1
  -3   3  -4 342.790 157.087   1
   3   1  -1 1633.51 105.541   1
  -4   3  -1 1736.96 130.809   1
   1  -4   2 699.137 123.150   1
   3   1  -2 566.245 104.370   1
  -4   3  -2 583.050 102.107   1
  -4   3  -3 758.875 167.011   1
   3   1  -3 806.591 157.210   1
   1  -4   3 804.269 161.834   1
  -4   3  -4 175.746 153.813   1
   1  -4   4 281.141 132.713   1
   3   2  -1 1277.33 117.522   1
  -5   3  -1 1303.18 116.478   1
  -5   3  -2 2058.44 171.521   1
   2  -5   2 2127.32 183.027   1
   3   2  -2 2155.98 188.723   1
   2  -5   3 757.142 145.564   1
  -5   3  -3 651.160 170.083   1
   3   2  -3 579.151 130.278   1
   3   2  -4 500.123 171.995   1
   2  -5   4 447.543 175.709   1
  -5   3  -4 578.080 184.553   1
  -6   3  -1 958.466 111.478   1
  -6   3  -2 168.823 73.1926   1
   3   3  -2 218.581 111.607   1
   3  -6   2 311.601 117.085   1
  -6   3  -3 463.854 144.844   1
   3   3  -3 435.831 138.915   1
   3  -6   3 469.033 115.358   1
   3   3  -4 79.3385 173.634   1
   3  -6   4 125.962 202.458   1
  -6   3  -4 96.9729 159.321   1
  -7   3  -1 3018.18 176.435   1
  -7   3  -2 2064.20 188.723   1
   3   4  -2 1699.69 184.926   1
  -7   3  -3 1676.16 218.764   1
   4  -7   3 1626.14 239.011   1
   3   4  -3 1673.59 214.178   1
   4  -7   4 727.804 205.584   1
   3   4  -4 793.847 196.069   1
  -6   2  -1 1765.17 127.151   1
   4  -6   2 622.485 141.218   1
   2   4  -2 469.629 114.605   1
   4  -6   3 958.905 178.300   1
  -6   2  -3 666.254 137.711   1
   2   4  -3 880.341 172.992   1
   4  -6   4 379.751 162.628   1
   2   4  -4 38.5192 160.527   1
  -5   1  -1 22.0222 37.8582   1
   1   4  -2 664.735 127.973   1
   4  -5   2 749.562 114.833   1
  -5   1  -2 847.992 144.293   1
   1   4  -3 34.1040 112.217   1
   4  -5   3 174.677 128.170   1
   1   4  -4 97.7390 170.204   1
   4  -5   4 426.746 178.979   1
   4  -4   1 2190.08 163.809   1
   0   4  -2 3188.76 242.433   1
   4  -4   2 3273.75 193.961   1
   0   4  -3 938.962 186.931   1
   4  -4   3 818.137 142.824   1
   4  -4   4 881.752 221.925   1
   0   4  -4 1181.46 225.892   1
  -3  -1   1 1614.16 109.985   1
   4  -3   1 1473.76 111.142   1
   4  -3   2 597.956 112.484   1
  -1   4  -2 660.905 90.5392   1
  -3  -1   2 663.780 120.319   1
  -1   4  -3 778.799 155.725   1
   4  -3   3 874.120 180.815   1
  -1   4  -4 195.775 163.073   1
  -2  -2   1 7382.52 248.690   1
   4  -2   1 7486.31 236.037   1
  -2  -2   2 7234.89 332.744   1
  -2   4  -2 7545.77 350.655   1
   4  -2   2 7045.37 321.167   1
  -2   4  -3 3263.82 292.360   1
  -2  -2   3 2980.30 288.773   1
  -2   4  -4 1978.51 279.976   1
  -1  -3   1 4288.39 217.273   1
   4  -1   1 4435.15 196.955   1
  -1  -3   2 13468.4 443.427   1
  -3   4  -2 13939.0 471.172   1
  -1  -3   3 2100.13 237.658   1
  -3   4  -3 1859.90 200.069   1
  -1  -3   4 3811.46 385.562   1
  -3   4  -4 3681.38 396.657   1
   4   0  -1 2234.34 124.898   1
  -4   4  -2 3611.87 240.492   1
   4   0  -2 3388.76 247.445   1
   0  -4   2 3733.16 236.553   1
   0  -4   3 1196.99 188.538   1
  -4   4  -3 960.151 164.467   1
   0  -4   4 799.133 195.996   1
  -4   4  -4 1059.60 239.627   1
   4   1  -1 11.6081 44.0302   1
  -5   4  -2 15938.9 508.459   1
   1  -5   2 16246.7 539.980   1
   4   1  -2 16171.0 465.110   1
  -5   4  -3 133.507 131.989   1
   1  -5   3-36.0273 113.616   1
   4   1  -3-43.6199 96.2700   1
   1  -5   4 6239.50 470.420   1
  -5   4  -4 5117.19 418.487   1
  -6   4  -2 4238.88 270.967   1
   4   2  -2 4661.10 264.838   1
   2  -6   2 4322.66 314.792   1
   4   2  -3 1806.53 209.073   1
  -6   4  -3 1718.18 214.984   1
   2  -6   3 1645.33 219.691   1
   4   2  -4 1488.18 275.856   1
  -6   4  -4 1641.09 303.889   1
   2  -6   4 1914.10 288.662   1
   4   3  -2 271.181 112.551   1
  -7   4  -2 326.499 176.525   1
   4   3  -3 1368.35 188.269   1
   3  -7   3 880.108 206.280   1
  -7   4  -3 1214.40 181.244   1
  -7   4  -4 313.127 231.864   1
   3  -7   4-134.651 163.091   1
   4   3  -4-3.91807 166.242   1
  -8   4  -2-62.4133 98.8511   1
   4   4  -2 40.6921 110.895   1
   4  -8   3 263.800 139.009   1
  -8   4  -3 281.295 114.840   1
   4   4  -3 676.101 182.267   1
  -9   4  -2 782.902 146.922   1
  -9   4  -3 246.655 137.347   1
   4   5  -3 123.788 143.064   1
  -8   3  -2 279.062 92.3134   1
   5  -8   3 860.946 213.301   1
   3   5  -3 1041.16 222.764   1
  -8   3  -3 627.458 166.481   1
  -7   2  -1 17702.7 381.178   1
  -7   2  -2 4232.11 259.499   1
   2   5  -3 10118.5 539.985   1
  -7   2  -3 9163.30 542.121   1
   5  -7   3 9580.15 550.883   1
   2   5  -4 1880.21 293.130   1
   5  -7   4 1803.37 325.538   1
  -6   1  -1 965.521 93.3829   1
  -6   1  -2 1277.56 162.062   1
   1   5  -2 991.195 173.386   1
   1   5  -3 285.399 165.429   1
   5  -6   3 656.326 151.138   1
   5  -6   4 801.945 265.312   1
   1   5  -4 638.226 220.068   1
   0   5  -2 987.231 166.994   1
   5  -5   2 13772.5 728.677   1
   5  -5   3 572.023 145.344   1
   0   5  -3 552.927 200.774   1
   0   5  -4 550.714 187.873   1
   5  -5   4 262.142 173.158   1
   5  -4   1-19.3537 44.3451   1
  -4  -1   1 36.5131 55.4222   1
  -1   5  -2 14300.9 524.759   1
  -4  -1   2 14605.3 510.484   1
   5  -4   2 15473.1 467.153   1
   5  -4   3-20.0106 84.0394   1
  -1   5  -3 133.581 117.288   1
  -1   5  -4 5938.02 449.463   1
   5  -4   4 4980.06 466.388   1
   5  -3   1 1269.90 114.052   1
  -3  -2   1 1340.82 113.281   1
   5  -3   2 2111.79 182.526   1
  -3  -2   2 2015.73 178.954   1
  -2   5  -2 2253.55 212.611   1
  -3  -2   3 558.477 118.808   1
   5  -3   3 629.464 149.694   1
  -2   5  -3 619.085 127.499   1
  -2   5  -4 999.379 239.950   1
   5  -2   1 41.2783 38.6160   1
  -2  -3   1 18.4133 48.3386   1
   5  -2   2 768.175 125.916   1
  -3   5  -2 744.447 156.348   1
  -2  -3   2 652.706 113.472   1
  -3   5  -3 151.195 107.204   1
  -2  -3   3 280.544 129.976   1
  -2  -3   4 724.225 244.431   1
  -3   5  -4 205.504 151.024   1
  -1  -4   2 753.427 129.616   1
  -4   5  -2 757.274 132.316   1
  -1  -4   3-120.552 445.250   1
  -4   5  -3-128.875 116.295   1
  -1  -4   4 18.6666 138.978   1
  -4   5  -4 405.051 153.974   1
   5   0  -1 1084.60 88.8594   1
  -5   5  -2 988.048 146.736   1
   5   0  -2 912.737 128.998   1
   0  -5   2 1086.41 151.414   1
  -5   5  -3 621.496 155.750   1
   0  -5   3 573.772 119.060   1
   0  -5   4 306.421 185.043   1
  -5   5  -4 226.095 147.804   1
   5   1  -1 6373.01 229.492   1
   1  -6   2 3904.68 307.232   1
  -6   5  -2 3665.87 276.527   1
   5   1  -2 3343.90 216.414   1
  -6   5  -3 2924.70 272.193   1
   1  -6   3 2911.57 288.874   1
   5   1  -3 2959.86 268.033   1
   1  -6   4 1301.40 269.488   1
  -6   5  -4 1322.81 254.377   1
   5   2  -2 4041.88 260.757   1
  -7   5  -2 3380.84 265.129   1
   2  -7   3 166.256 168.107   1
  -7   5  -3 118.400 132.622   1
   5   2  -3 86.4372 94.9948   1
   5   2  -4 1136.60 198.178   1
   2  -7   4 1607.29 300.368   1
  -7   5  -4 1468.91 325.340   1
  -8   5  -2 1103.42 169.057   1
   5   3  -2 1261.60 155.119   1
   5   3  -3 544.816 157.502   1
   3  -8   3 287.380 159.749   1
  -8   5  -3 454.624 155.302   1
  -9   5  -2 2886.51 220.994   1
   5   4  -3 772.597 177.061   1
  -9   5  -3 841.150 222.434   1
 -10   5  -2 364.292 121.884   1
 -10   5  -3 429.546 155.717   1
   5   5  -3 347.387 187.671   1
 -10   4  -2 26.2383 87.2891   1
 -10   4  -3 179.690 157.151   1
  -9   3  -2 1038.34 135.093   1
   3   6  -3-94.4145 184.186   1
  -9   3  -3-310.016 153.170   1
  -8   2  -1 372.441 60.6656   1
  -8   2  -2 717.829 129.226   1
   6  -8   3 325.004 149.025   1
   2   6  -3 198.352 138.632   1
  -8   2  -3 273.780 148.158   1
  -7   1  -1 307.575 63.6836   1
   6  -7   2 207.667 87.9662   1
  -7   1  -2 124.878 85.6923   1
   1   6  -3 180.571 182.554   1
   6  -7   3 70.4509 103.574   1
   6  -7   4-15.0319 173.176   1
   1   6  -4 70.6456 210.379   1
   6  -6   2 1034.24 151.614   1
   0   6  -3 454.409 185.678   1
   6  -6   3 218.694 133.887   1
   6  -6   4 600.807 247.403   1
   0   6  -4 607.855 275.757   1
  -5  -1   1 6306.57 224.035   1
   6  -5   2 3586.26 243.052   1
  -5  -1   2 3566.15 265.220   1
  -1   6  -3 2857.85 302.281   1
   6  -5   3 2659.45 289.592   1
   6  -5   4 894.816 257.188   1
  -1   6  -4 2025.80 375.795   1
   6  -4   1 4410.11 222.801   1
  -4  -2   1 4026.65 195.760   1
  -2   6  -2 4063.34 286.353   1
  -4  -2   2 4416.03 259.589   1
   6  -4   2 4006.43 243.989   1
  -2   6  -3 1900.93 241.749   1
  -4  -2   3 1657.53 235.225   1
   6  -4   3 1715.84 234.654   1
   6  -4   4 1212.07 278.069   1
  -2   6  -4 1795.12 302.120   1
  -3  -3   1 999.959 121.890   1
   6  -3   1 1090.72 104.788   1
   6  -3   2 149.825 55.6414   1
  -3   6  -2 266.469 118.734   1
  -3  -3   2 191.402 81.8785   1
   6  -3   3 32.2251 108.953   1
  -3  -3   3 503.282 143.129   1
  -3   6  -3 409.312 170.293   1
  -3  -3   4 24.9395 164.456   1
  -3   6  -4 476.751 200.460   1
   6  -2   0 1100.34 66.7468   1
   6  -2   1 2084.78 127.899   1
  -2  -4   2 744.237 149.207   1
  -4   6  -2 800.412 159.684   1
  -2  -4   3 980.939 193.202   1
  -4   6  -3 879.723 188.237   1
  -4   6  -4 342.470 230.933   1
  -2  -4   4 281.785 185.406   1
   6  -1  -1 1042.49 79.2041   1
  -1  -5   2 1164.43 153.957   1
  -5   6  -2 1431.54 188.340   1
  -1  -5   3 586.500 123.400   1
  -5   6  -3 751.971 178.789   1
  -5   6  -4 681.282 239.930   1
  -1  -5   4 513.878 224.639   1
   6   0  -1 540.087 75.0456   1
  -6   6  -2 1677.92 207.540   1
   0  -6   2 1335.42 204.681   1
   6   0  -2 1253.68 136.933   1
  -6   6  -3 312.231 141.665   1
   0  -6   3 219.321 154.351   1
  -6   6  -4 336.771 209.966   1
   0  -6   4 724.204 235.793   1
   6   1  -2 1473.64 144.757   1
  -7   6  -2 1595.08 212.869   1
   6   1  -3 55.3265 95.1046   1
   1  -7   3 23.5831 113.567   1
  -7   6  -3 106.644 139.296   1
  -7   6  -4 508.615 171.924   1
   1  -7   4 675.558 266.448   1
  -8   6  -2 978.110 144.230   1
   6   2  -2 1040.95 147.410   1
  -8   6  -3 723.166 198.127   1
   2  -8   3 557.215 197.833   1
   6   2  -3 690.284 123.639   1
  -9   6  -3 2401.85 299.020   1
   6   3  -3 2697.10 270.647   1
 -10   6  -3 1491.02 211.749   1
   6   4  -3 1441.09 222.570   1
 -11   4  -2 2095.56 188.795   1
 -10   3  -2 1225.57 147.875   1
  -9   2  -2 702.275 111.620   1
  -9   2  -3 296.812 171.638   1
  -8   1  -1 1448.51 99.7048   1
  -8   1  -2 287.315 117.255   1
   7  -8   3 419.763 178.037   1
   1   7  -3 793.789 180.828   1
  -7   0  -1 856.803 90.1882   1
   7  -7   2 1332.48 198.388   1
   7  -7   3 186.844 157.107   1
   0   7  -3 161.284 150.308   1
  -6  -1   1-102.586 63.7948   1
   7  -6   2 1075.70 162.074   1
  -1   7  -3-269.500 239.604   1
   7  -6   3-34.1492 106.205   1
   7  -6   4 415.746 197.301   1
  -5  -2   1 193.956 54.5723   1
   7  -5   1 483.414 130.850   1
  -5  -2   2 3803.33 259.255   1
   7  -5   2 4125.31 265.809   1
  -2   7  -3 154.807 138.052   1
  -5  -2   3-117.117 170.940   1
   7  -5   3 103.889 102.796   1
   7  -5   4 408.273 247.694   1
  -4  -3   1 2521.28 172.329   1
   7  -4   1 2627.29 176.238   1
   7  -4   2 304.862 94.4189   1
  -4  -3   2 146.288 70.7425   1
   7  -4   3 1429.99 202.250   1
  -4  -3   3 1276.16 177.356   1
  -3   7  -3 1194.32 226.500   1
  -4  -3   4-161.336 245.737   1
   7  -3   1 3227.70 164.857   1
   7  -3   2 2101.98 182.200   1
  -3  -4   2 2292.02 209.734   1
  -3  -4   3 1966.40 257.910   1
  -4   7  -3 2090.64 291.449   1
  -3  -4   4 958.616 225.484   1
   7  -2   1 17303.2 370.978   1
  -2  -5   2 4392.96 325.814   1
  -5   7  -3 11584.2 596.208   1
  -2  -5   3 10657.4 538.991   1
  -2  -5   4 2532.57 343.023   1
   7  -1  -1 275.214 46.5380   1
  -1  -6   2 54.9162 78.6413   1
  -6   7  -3 309.003 192.313   1
  -1  -6   3 230.160 129.258   1
  -1  -6   4 66.3428 148.602   1
   7   0  -1 808.054 84.5458   1
   7   0  -2 922.344 122.887   1
   0  -7   3 288.472 178.134   1
  -7   7  -3 482.294 167.756   1
   7   0  -3 190.008 107.933   1
   7   1  -2 2022.25 172.545   1
   1  -8   3 2187.27 343.984   1
   7   1  -3 2454.93 217.836   1
  -8   7  -3 2409.35 289.044   1
   7   2  -2 814.800 156.800   1
  -9   7  -3 257.638 164.918   1
   7   2  -3 24.1435 105.985   1
 -11   3  -2 743.736 125.758   1
 -10   2  -2 1017.85 144.331   1
  -9   1  -1 684.495 69.9626   1
  -9   1  -2-79.3479 97.0190   1
   8  -9   3 208.200 177.826   1
  -8   0  -1 1786.61 137.062   1
   8  -8   3 449.510 192.865   1
   8  -7   2 1682.20 232.586   1
   8  -7   3 1901.62 272.723   1
  -6  -2   1 1080.01 97.6741   1
   8  -6   2 1088.79 172.300   1
  -6  -2   2 1191.70 179.711   1
   8  -6   3 732.607 186.259   1
   8  -5   1 1005.82 142.565   1
  -5  -3   1 826.173 97.1085   1
  -5  -3   2 1210.20 152.694   1
   8  -5   2 1260.71 157.047   1
  -5  -3   3 644.153 166.880   1
   8  -5   3 473.007 135.177   1
  -3   8  -3 283.498 196.549   1
   8  -4   1 1055.07 121.085   1
   8  -4   2 126.444 87.4287   1
  -4  -4   2 198.828 104.467   1
  -4   8  -3 503.046 161.339   1
   8  -4   3 153.378 105.301   1
  -4  -4   3 328.143 105.117   1
   8  -3   0 621.783 70.9155   1
   8  -3   1 1930.21 127.996   1
   8  -3   2 192.079 65.2917   1
  -3  -5   2 243.924 115.514   1
  -5   8  -3 1215.14 247.951   1
  -3  -5   3 978.894 192.590   1
  -2  -6   2 779.031 154.781   1
  -6   8  -3 314.986 176.712   1
  -2  -6   3 386.094 171.686   1
   8  -1  -1 1618.64 89.0396   1
   8  -1  -2 440.933 81.7668   1
  -1  -7   3 968.032 212.913   1
  -7   8  -3 446.077 168.367   1
   8   0  -2 3372.56 196.740   1
   8   0  -3 806.872 125.794   1
  -8   8  -3 495.963 250.365   1
   0  -8   3 684.307 227.483   1
   8   1  -2 101.599 110.884   1
  -9   8  -3 1348.23 232.017   1
   8   1  -3 640.561 146.303   1
 -10   1  -2 1170.73 165.735   1
  -9   0  -1 2001.83 117.813   1
   9  -8   3 650.028 223.738   1
  -7  -2   1 46.2426 64.3723   1
  -7  -2   2 812.199 145.476   1
   9  -7   2 709.556 142.992   1
   9  -7   3 291.502 172.485   1
  -6  -3   1 4273.13 226.526   1
  -6  -3   2 1309.55 166.717   1
   9  -6   2 893.200 152.172   1
  -6  -3   3 3243.52 319.193   1
   9  -6   3 2021.69 261.400   1
   9  -5   1 1090.17 145.335   1
   9  -5   2 3264.39 239.400   1
  -5  -4   2 3965.98 270.477   1
   9  -5   3 372.800 149.546   1
  -5  -4   3 838.086 172.048   1
   9  -4   1 235.544 75.2057   1
  -4  -5   2 768.402 147.704   1
   9  -4   2 650.586 135.947   1
   9  -4   3-129.688 140.094   1
  -4  -5   3 186.525 147.658   1
   9  -3   0 2058.29 90.8509   1
   9  -3   1 645.321 118.226   1
  -3  -6   2 1211.84 211.108   1
  -3  -6   3 177.910 137.531   1
   9  -2  -1 239.092 39.3579   1
  -2  -7   3 223.301 134.881   1
   9  -1  -2 287.686 72.3730   1
   9   0  -2 116.553 79.3073   1
 -10   0  -1 364.069 46.0959   1
  -8  -2   1 428.406 88.9020   1
  -7  -3   1 483.203 85.9765   1
  10  -7   2 414.935 143.046   1
  -7  -3   2 205.645 95.0810   1
  10  -6   1 3970.07 306.757   1
  -6  -4   2 156.223 106.204   1
  10  -6   2 49.8907 84.5564   1
  -6  -4   3 2550.44 293.723   1
  10  -6   3 1236.55 224.159   1
  10  -5   1 987.519 141.256   1
  -5  -5   2 590.153 123.975   1
  10  -5   2 407.794 113.807   1
  10  -5   3 140.844 137.058   1
  -5  -5   3 469.444 159.125   1
  10  -4   0 61.7762 46.1075   1
  10  -4   1 302.260 76.2736   1
  10  -4   2 166.265 112.650   1
  -4  -6   3 404.992 146.339   1
  10  -1  -2 797.386 103.025   1
  -9  -2   0 802.861 54.4289   1
  -8  -3   1 719.674 109.505   1
  -8  -3   2 577.816 112.932   1
  -7  -4   1 180.890 58.3160   1
  -7  -4   2 127.007 97.0807   1
  11  -7   2-13.0200 141.918   1
  11  -6   1 439.033 99.9907   1
  11  -6   2 553.005 143.292   1
  -6  -5   2 998.391 163.050   1
  11  -5   1 131.075 53.1625   1
  11  -5   2 99.7006 76.7550   1
  11  -4   0 3376.28 116.868   1
  11  -4   1 431.919 62.4042   1
  -8  -4   1 444.028 100.284   1
  12  -6   1 1093.55 147.926   1
  12  -5   0 91.1057 57.2784   1
  12  -5   1 333.722 63.1330   1
   0   0   0    0.00    0.00   0
TITL C121_C1_15p4GPa_s3_rrp3_resrings in P-6
REM P-6 (#174 in standard setting)
CELL 0.33440   8.252978   8.252978   3.290208  90.0000  90.0000 120.0000
ZERR    1.00   0.005367   0.005367   0.001787   0.0000   0.0000   0.0000
LATT -1
SYMM -y, x-y, z
SYMM -x+y,-x, z
SYMM  x, y,-z
SYMM -y, x-y,-z
SYMM -x+y,-x,-z
SFAC P Co
UNIT 7.00 12.00
TREF
HKLF 4
END
;
_shelx_hkl_checksum     46874
_shelx_res_file
;
    C121_C1_15p4GPa_s3_rrp3_resrings.res created by SHELXL-2014/7
TITL cr12 p7
CELL 0.33440   8.252978   8.252978   3.290208  90.0000  90.0000 120.0000
ZERR    1.00   0.005367   0.005367   0.001787   0.0000   0.0000   0.0000
LATT -1
SYMM   -y, x-y, z
SYMM   -x+y, -x, z
SYMM   x, y, -z
SYMM   -y, x-y, -z
SYMM   -x+y, -x, -z
SFAC Co P
UNIT 12.000000 7.000000
L.S. 10
ACTA
TEMP 020
BOND
CONF
LIST 6
FMAP 2
omit -5 7 1
omit 0 3 1
omit 2 5 1
omit -6 9 1
omit -2 7 4
WGHT    0.021900    2.858900
FVAR       1.22434
CO0   1    0.015270    0.265101    0.000000    10.50000    0.01355    0.01564 =
         0.00723    0.00000    0.00000    0.00900
CO1   1    0.131971    0.623363    0.000000    10.50000    0.01887    0.01637 =
         0.00324    0.00000    0.00000    0.01010
CO2   1    0.213495    0.203829    0.500000    10.50000    0.02406    0.02034 =
         0.00487    0.00000    0.00000    0.01400
CO3   1    0.519524    0.136305    0.500000    10.50000    0.01095    0.01204 =
         0.00847    0.00000    0.00000    0.00518
P4    2    0.165577    0.450318    0.500000    10.50000    0.01023
P5    2    0.442484    0.280886    0.000000    10.50000    0.00857
P6    2    0.000000    0.000000    0.000000    10.16667    0.01218
REM  cr12 p7
REM R1 =  0.0495 for     251 Fo > 4sig(Fo)  and  0.0797 for all     320 data
REM     39 parameters refined using      0 restraints
HKLF 4
REM  cr12 p7
REM R1 =  0.0533 for     253 Fo > 4sig(Fo)  and  0.0835 for all     321 data
REM     32 parameters refined using      0 restraints
END
WGHT      0.0278      2.6842
REM Highest difference peak  1.702,  deepest hole -1.743,  1-sigma level  0.391
Q1    1   0.3980 -0.0109  0.5000  10.50000  0.05    1.70
Q2    1   0.3074  0.7046  0.0000  10.50000  0.05    1.47
Q3    1  -0.0095 -0.0570  0.0000  10.50000  0.05    1.42
Q4    1   0.4084  0.3935  0.0000  10.50000  0.05    1.41
Q5    1   0.6191  0.3618  0.0000  10.50000  0.05    1.40
Q6    1   0.6667  0.3333  0.5000  10.16667  0.05    1.39
Q7    1   0.0819  0.1769  0.0000  10.50000  0.05    1.36
Q8    1   0.0237  0.7054  0.0000  10.50000  0.05    1.31
Q9    1   0.4124  0.3410  0.5000  10.50000  0.05    1.28
Q10   1  -0.1350  0.1743  0.1923  11.00000  0.05    1.27
Q11   1   0.2469  0.3157  0.3211  11.00000  0.05    1.23
Q12   1   0.0327  0.1478  0.0000  10.50000  0.05    1.21
Q13   1   0.3037  0.4600  0.3631  11.00000  0.05    1.21
Q14   1   0.4305  0.1369  0.1422  11.00000  0.05    1.20
Q15   1   0.3510  0.1630  0.5000  10.50000  0.05    1.19
Q16   1   0.0172  0.3077  0.5000  10.50000  0.05    1.18
Q17   1  -0.0113  0.1643  0.1994  11.00000  0.05    1.18
Q18   1   0.4435  0.2413  0.5000  10.50000  0.05    1.17
Q19   1   0.1843  0.0077  0.5000  10.50000  0.05    1.14
Q20   1   0.0938  0.4095  0.1745  11.00000  0.05    1.11
;
_shelx_res_checksum     76174
_iucr_refine_instructions_details
;
    C121_C1_15p4GPa_s3_rrp3_resrings.res created by SHELXL-2014/7
TITL Co12 P7
CELL 0.33440   8.252978   8.252978   3.290208  90.0000  90.0000 120.0000
ZERR    1.00   0.005367   0.005367   0.001787   0.0000   0.0000   0.0000
LATT -1
SYMM   -y, x-y, z
SYMM   -x+y, -x, z
SYMM   x, y, -z
SYMM   -y, x-y, -z
SYMM   -x+y, -x, -z
SFAC Co P
UNIT 12.000000 7.000000
L.S. 10
ACTA
TEMP 020
BOND
CONF
LIST 6
FMAP 2
omit -5 7 1
omit 0 3 1
omit 2 5 1
omit -6 9 1
omit -2 7 4
WGHT    0.021900    2.858900
FVAR       1.22434
CO0   1    0.015270    0.265101    0.000000    10.50000    0.01355    0.01564 =
         0.00723    0.00000    0.00000    0.00900
CO1   1    0.131971    0.623363    0.000000    10.50000    0.01887    0.01637 =
         0.00324    0.00000    0.00000    0.01010
CO2   1    0.213495    0.203829    0.500000    10.50000    0.02406    0.02034 =
         0.00487    0.00000    0.00000    0.01400
CO3   1    0.519524    0.136305    0.500000    10.50000    0.01095    0.01204 =
         0.00847    0.00000    0.00000    0.00518
P4    2    0.165577    0.450318    0.500000    10.50000    0.01023
P5    2    0.442484    0.280886    0.000000    10.50000    0.00857
P6    2    0.000000    0.000000    0.000000    10.16667    0.01218
REM  Co12 P7
REM R1 =  0.0495 for     251 Fo > 4sig(Fo)  and  0.0797 for all     320 data
REM     39 parameters refined using      0 restraints
HKLF 4
REM  Co12 P7
REM R1 =  0.0533 for     253 Fo > 4sig(Fo)  and  0.0835 for all     321 data
REM     32 parameters refined using      0 restraints
END
WGHT      0.0278      2.6842
REM Highest difference peak  1.702,  deepest hole -1.743,  1-sigma level  0.391
Q1    1   0.3980 -0.0109  0.5000  10.50000  0.05    1.70
Q2    1   0.3074  0.7046  0.0000  10.50000  0.05    1.47
Q3    1  -0.0095 -0.0570  0.0000  10.50000  0.05    1.42
Q4    1   0.4084  0.3935  0.0000  10.50000  0.05    1.41
Q5    1   0.6191  0.3618  0.0000  10.50000  0.05    1.40
Q6    1   0.6667  0.3333  0.5000  10.16667  0.05    1.39
Q7    1   0.0819  0.1769  0.0000  10.50000  0.05    1.36
Q8    1   0.0237  0.7054  0.0000  10.50000  0.05    1.31
Q9    1   0.4124  0.3410  0.5000  10.50000  0.05    1.28
Q10   1  -0.1350  0.1743  0.1923  11.00000  0.05    1.27
Q11   1   0.2469  0.3157  0.3211  11.00000  0.05    1.23
Q12   1   0.0327  0.1478  0.0000  10.50000  0.05    1.21
Q13   1   0.3037  0.4600  0.3631  11.00000  0.05    1.21
Q14   1   0.4305  0.1369  0.1422  11.00000  0.05    1.20
Q15   1   0.3510  0.1630  0.5000  10.50000  0.05    1.19
Q16   1   0.0172  0.3077  0.5000  10.50000  0.05    1.18
Q17   1  -0.0113  0.1643  0.1994  11.00000  0.05    1.18
Q18   1   0.4435  0.2413  0.5000  10.50000  0.05    1.17
Q19   1   0.1843  0.0077  0.5000  10.50000  0.05    1.14
Q20   1   0.0938  0.4095  0.1745  11.00000  0.05    1.11
;
