# Supplementary material for: The novel high-pressure/high-temperature compound Co12P7 determined from synchrotron data
Source: Acta Crystallogr E Crystallogr Commun. 2020 Sep 22;76(Pt 10):1665–8. doi: 10.1107/S2056989020012657 (PMC7534243; doi:10.1107/S2056989020012657)
Supplement: Supplementary file 2 [file e-76-01665-Co12P7_at_48GPasup2.hkl]

data_Co12P7_at_48GPa                                                            
_shelx_title ' cr12 p7'                                                         
_shelx_refln_list_code          4                                               
_shelx_F_calc_maximum      157.97                                               
_exptl_crystal_F_000       429.00                                               
_reflns_d_resolution_high  0.5721                                               
                                                                                
loop_                                                                           
 _space_group_symop_operation_xyz                                               
 'x, y, z'                                                                      
 '-y, x-y, z'                                                                   
 '-x+y, -x, z'                                                                  
 'x, y, -z'                                                                     
 '-y, x-y, -z'                                                                  
 '-x+y, -x, -z'                                                                 
                                                                                
_cell_length_a     7.9700                                                       
_cell_length_b     7.9700                                                       
_cell_length_c     3.2034                                                       
_cell_angle_alpha  90.000                                                       
_cell_angle_beta   90.000                                                       
_cell_angle_gamma 120.000                                                       
                                                                                
_shelx_F_squared_multiplier     1.000                                           
                                                                                
loop_                                                                           
 _refln_index_h                                                                 
 _refln_index_k                                                                 
 _refln_index_l                                                                 
 _refln_F_squared_calc                                                          
 _refln_F_squared_meas                                                          
 _refln_F_squared_sigma                                                         
 _refln_observed_status                                                         
   1   1   0        398.38        488.92         5.39 o                         
  -1   2   0        411.25        479.24         5.97 o                         
   1   2   0        761.20        796.49         8.71 o                         
   2   2   0       8927.14      10461.29        32.67 o                         
  -2   3   0        722.17        805.01         8.26 o                         
   2   3   0        558.81        612.78         9.68 o                         
   3   3   0        368.21        426.95         9.52 o                         
  -7   4   0        346.30        398.37        10.05 o                         
  -3   4   0      18344.74      22814.60        58.15 o                         
  -2   4   0       8973.58      10462.75        42.84 o                         
   1   4   0       1196.83       1261.34        14.58 o                         
   2   4   0        620.16        815.64        12.20 o                         
   3   4   0       2565.84       3098.02        26.10 o                         
   4   4   0        137.46        169.32         8.76 o                         
  -9   5   0       4753.38       5862.26        42.47 o                         
  -8   5   0       1368.69       1769.89        21.96 o                         
  -4   5   0       1171.18       1281.35        14.37 o                         
   2   5   0       5895.97       6057.04        32.80 o                         
   3   5   0        672.02        680.32        12.60 o                         
   4   5   0        907.12       1050.74        17.37 o                         
   5   5   0        622.46        653.79        15.96 o                         
 -10   6   0        290.78        352.58        11.74 o                         
  -9   6   0       1145.73       1103.97        19.79 o                         
  -5   6   0       1699.72       1753.28        19.62 o                         
  -4   6   0        832.90        915.81        13.07 o                         
   2   6   0       1079.20       1190.93        18.18 o                         
   3   6   0       1734.09       1669.65        21.33 o                         
   4   6   0        138.14        139.76         9.14 o                         
   5   6   0         23.02         17.39         7.30 o                         
 -11   7   0        230.10        245.20        11.35 o                         
  -6   7   0         47.43         41.01         6.55 o                         
  -5   7   0       5846.98       6016.09        38.48 o                         
  -4   7   0       2528.39       3010.35        32.88 o                         
   3   7   0       2081.80       2176.16        27.92 o                         
   4   7   0       3933.43       4683.40        38.84 o                         
  -6   8   0       1089.41       1137.72        18.14 o                         
  -5   8   0        585.70        620.31        15.08 o                         
  -7   9   0        859.52        886.38        17.52 o                         
  -6   9   0       1466.05       1766.21        21.71 o                         
  -5   9   0        817.93       1021.11        27.00 o                         
  -8  10   0       2130.47       2402.65        29.42 o                         
  -7  10   0       2094.95       2156.02        27.54 o                         
  -6  10   0        136.01        160.67        15.40 o                         
  -5  10   0        615.82        666.51        29.52 o                         
  -8  11   0       1797.49       1839.63        28.67 o                         
  -7  11   0       4015.46       4581.85        52.21 o                         
  -6  11   0         21.81         38.41        19.82 o                         
  -1   1   1       1332.46       1421.10         9.55 o                         
   0   1   1       1387.84       1415.38         9.46 o                         
   1   1   1        433.05        421.96         6.52 o                         
  -3   2   1       8224.65       7413.00        31.99 o                         
  -2   2   1        168.10        167.25         4.38 o                         
  -1   2   1        433.02        420.50         6.67 o                         
   0   2   1        160.91        162.43         6.85 o                         
   1   2   1      24712.34      23147.55        35.17 o                         
   2   2   1       5782.54       5669.61        27.63 o                         
  -5   3   1       1098.19       1045.61        15.16 o                         
  -4   3   1        850.17        843.99        11.03 o                         
  -3   3   1      12156.57      11979.11        22.46 o                         
  -2   3   1      24953.44      23133.67        48.12 o                         
  -1   3   1       8281.04       7396.84        30.53 o                         
   1   3   1       3253.16       2870.15        11.57 o                         
   2   3   1         13.15         14.22         2.54 o                         
   3   3   1        719.31        657.14        20.87 o                         
  -7   4   1       2317.54       2388.65        26.92 o                         
  -6   4   1       3972.48       4028.58        31.24 o                         
  -5   4   1         25.39         21.49         4.84 o                         
  -4   4   1       1404.83       1469.10        58.06 o                         
  -3   4   1       3156.71       2858.05        14.70 o                         
  -2   4   1       5725.06       5718.18        31.08 o                         
  -1   4   1        866.90        805.28        17.90 o                         
   1   4   1         31.14         28.64         3.26 o                         
   2   4   1       1433.70       1250.09        10.71 o                         
   3   4   1       2153.70       2305.51        40.02 o                         
   4   4   1        710.26        712.57        17.19 o                         
  -9   5   1       1159.76       1205.94        17.96 o                         
  -8   5   1        702.16        793.29        13.39 o                         
  -7   5   1        115.38        109.58         7.39 o                         
  -6   5   1       4910.89       4856.54        38.73 o                         
  -5   5   1        874.40        935.54         8.93 o                         
  -4   5   1         31.68         29.43         2.96 o                         
  -3   5   1         19.00         12.17         4.49 o                         
  -2   5   1       1053.17       1038.01        16.18 o                         
   1   5   1       1055.00       1041.52        10.89 o                         
   2   5   1      17345.79      17984.96        63.45 o                         
   3   5   1       1161.46       1181.82        15.97 o                         
   5   5   1       1054.33       1059.28        19.15 o                         
 -11   6   1        444.01        560.26        15.50 o                         
  -9   6   1       3899.14       4676.36       126.30 o                         
  -8   6   1        750.49        821.41        17.67 o                         
  -7   6   1         47.22         47.74        10.06 o                         
  -6   6   1        305.95        329.98         6.62 o                         
  -5   6   1        898.22        971.84        11.37 o                         
  -4   6   1       1368.79       1235.27        14.07 o                         
  -3   6   1        658.33        671.79        13.58 o                         
  -2   6   1       3806.63       3887.85        43.90 o                         
   3   6   1         69.27         70.89         9.08 o                         
   4   6   1        163.06        133.07         8.47 o                         
   5   6   1        159.54        154.54        10.34 o                         
   6   6   1       1668.75       1617.89        27.94 o                         
 -12   7   1        210.21        241.66        11.76 o                         
  -9   7   1        183.61        157.92         9.00 o                         
  -8   7   1       4400.67       4413.43        46.81 o                         
  -7   7   1        651.75        653.24        11.22 o                         
  -6   7   1        300.84        304.70         9.34 o                         
  -5   7   1      17571.75      18050.51        56.08 o                         
  -4   7   1       2276.50       2321.05        22.53 o                         
  -3   7   1       2329.28       2376.82        31.14 o                         
   3   7   1        785.03        663.05        13.21 o                         
   4   7   1       1218.53       1120.52        16.95 o                         
   5   7   1        923.55        827.48        15.47 o                         
  -9   8   1       1467.16       1332.87        29.90 o                         
  -6   8   1        437.38        428.70        12.55 o                         
  -5   8   1       1139.18       1145.09        26.65 o                         
  -4   8   1        753.45        743.81        19.18 o                         
  -3   8   1        703.42        760.08        26.79 o                         
   4   8   1       1277.89       1181.79        19.62 o                         
  -8   9   1        979.28        918.14        16.62 o                         
  -7   9   1        251.29        203.34         9.91 o                         
  -4   9   1       1311.74       1354.83        33.29 o                         
   4   9   1         45.59         64.76         7.97 o                         
  -9  10   1        469.51        451.99        14.19 o                         
  -8  10   1        348.92        327.24        10.92 o                         
  -7  10   1        713.63        648.93        18.88 o                         
  -6  10   1        113.02        132.87         9.56 o                         
  -9  11   1         34.09         39.06         8.27 o                         
  -8  11   1        686.30        701.62        26.38 o                         
 -10  12   1         36.78         49.10         9.68 o                         
  -9  12   1        196.12        184.17        16.53 o                         
  -8  12   1       1202.05       1172.42        32.28 o                         
  -1   1   2          4.22          1.45         2.30 o                         
   0   1   2          3.87          4.24         2.61 o                         
   1   1   2        188.65        168.89         7.11 o                         
  -3   2   2         11.61          8.67         3.63 o                         
  -2   2   2         13.38         10.60         2.89 o                         
  -1   2   2        196.36        183.20         4.30 o                         
   0   2   2         12.02         12.55         1.90 o                         
   1   2   2        323.96        290.53         5.18 o                         
  -5   3   2       1697.76       1423.00        17.21 o                         
  -3   3   2        791.42        775.58        12.78 o                         
  -1   3   2          9.47          8.73         2.50 o                         
   0   3   2        801.63        808.35        15.38 o                         
   2   3   2        307.28        261.43        10.67 o                         
   3   3   2        204.32        203.26         8.85 o                         
  -7   4   2        214.46        198.80         8.75 o                         
  -6   4   2       3457.38       3522.97        31.10 o                         
  -4   4   2       2465.69       2320.94        22.29 o                         
  -3   4   2       9587.40       8655.49        34.16 o                         
  -2   4   2       4715.62       4347.25        35.81 o                         
  -1   4   2        450.26        420.30         9.61 o                         
   0   4   2       2483.57       2202.36        33.78 o                         
   1   4   2        673.13        608.36         5.77 o                         
   2   4   2        402.20        420.21         6.39 o                         
   3   4   2       1618.48       1281.29        11.92 o                         
   4   4   2         87.50         86.08         9.18 o                         
  -9   5   2       3320.39       3213.52        32.58 o                         
  -8   5   2        974.61        980.28        20.08 o                         
  -7   5   2       3016.09       2881.18        29.56 o                         
  -6   5   2       2985.58       2853.65        11.86 o                         
  -5   5   2        571.92        573.22        12.09 o                         
  -4   5   2        652.50        637.80        14.28 o                         
  -3   5   2        265.24        261.29        13.65 o                         
  -1   5   2      10433.85       9517.83        60.80 o                         
   2   5   2       3867.12       3688.49        18.99 o                         
   3   5   2        442.97        351.82        11.65 o                         
   4   5   2        646.36        592.23         9.31 o                         
   5   5   2        463.37        430.84        11.26 o                         
 -11   6   2        776.70        826.64        17.60 o                         
 -10   6   2        211.71        241.13        15.51 o                         
  -8   6   2        731.94        620.37        16.21 o                         
  -7   6   2       1089.58       1072.18         8.79 o                         
  -6   6   2        890.25        884.12         9.85 o                         
  -5   6   2        990.74        912.55        19.56 o                         
  -4   6   2        573.48        431.44        11.98 o                         
  -3   6   2        244.79        192.25         9.66 o                         
  -2   6   2       3419.81       3483.45        34.01 o                         
   2   6   2        722.87        656.52         9.64 o                         
   3   6   2       1253.06       1059.64        12.23 o                         
   4   6   2        102.96         93.22         7.62 o                         
   5   6   2         17.40         19.16         7.12 o                         
   6   6   2        671.21        667.96        15.59 o                         
 -13   7   2       1445.11       1208.35        22.95 o                         
 -12   7   2        285.31        302.41        12.08 o                         
  -8   7   2       1909.13       2131.11        26.79 o                         
  -7   7   2        590.75        568.54         9.31 o                         
  -6   7   2         31.93         26.91        12.30 o                         
  -3   7   2        222.65        199.22         8.47 o                         
  -2   7   2       3069.66       3179.02        43.18 o                         
   3   7   2       1547.15       1512.36        17.19 o                         
   4   7   2       3009.21       3077.39        26.21 o                         
   5   7   2        197.90        194.76         9.32 o                         
  -8   8   2       3106.97       3105.62        18.71 o                         
  -7   8   2        420.80        366.32        14.19 o                         
  -5   8   2        373.67        382.52        13.10 o                         
  -4   8   2         87.05         74.86         8.83 o                         
  -3   8   2       1028.63        920.05        24.06 o                         
  -2   8   2        683.26        612.07        26.01 o                         
   3   8   2       1384.97       1764.03        22.06 o                         
  -9   9   2        129.75        114.32         6.78 o                         
  -9  10   2        866.54        936.75        20.41 o                         
   0   1   3        330.77        340.20         7.42 o                         
   1   1   3        100.70        115.53         5.46 o                         
  -2   2   3         76.32         62.88         7.76 o                         
  -1   2   3         99.30         97.22         3.68 o                         
  -5   3   3        491.27        492.17        13.68 o                         
  -4   3   3        318.02        273.39        10.69 o                         
  -3   3   3       4356.80       4147.49        28.94 o                         
  -1   3   3       2832.42       2758.77        36.41 o                         
   0   3   3       4324.30       4175.08        16.46 o                         
   1   3   3       1365.40       1291.72        11.26 o                         
   2   3   3          5.87          5.29         2.37 o                         
   3   3   3        275.77        267.51        10.00 o                         
  -7   4   3       1067.52       1056.60        21.35 o                         
  -6   4   3       1519.33       1519.30        20.93 o                         
  -5   4   3          9.23          8.32         5.18 o                         
  -4   4   3        588.23        581.14        10.57 o                         
  -3   4   3       1302.03       1283.14        15.84 o                         
  -2   4   3       2252.45       2012.46        15.39 o                         
  -1   4   3        327.87        326.93         9.01 o                         
   0   4   3        596.45        562.52         8.19 o                         
   1   4   3          6.15          7.61         6.69 o                         
   2   4   3        588.72        568.87         8.49 o                         
   3   4   3       1010.10       1079.67        17.54 o                         
   4   4   3        362.20        400.67        15.83 o                         
  -7   5   3         52.24         50.75         7.62 o                         
  -6   5   3       1998.07       1826.77        21.63 o                         
  -5   5   3        307.14        367.02        10.83 o                         
  -4   5   3          6.33         10.26         5.59 o                         
  -3   5   3          9.34          6.78         4.76 o                         
  -2   5   3        461.50        484.48        13.23 o                         
  -1   5   3          4.45         12.98         4.73 o                         
   0   5   3        380.67        351.91        19.96 o                         
   2   5   3       8297.90       8221.77        25.00 o                         
   3   5   3        593.65        596.29         9.52 o                         
  -6   6   3        136.81        136.03         9.10 o                         
  -5   6   3        367.07        407.77        12.08 o                         
  -4   6   3        545.68        571.97        12.22 o                         
  -3   6   3        237.35        278.43        15.68 o                         
  -2   6   3       1416.49       1558.56        25.82 o                         
  -1   6   3       1985.03       1889.74        35.15 o                         
  -7   7   3        337.74        313.49        11.98 o                         
  -6   7   3        144.61        144.96         8.50 o                         
  -5   7   3       8442.71       8291.61        44.52 o                         
  -4   7   3       1090.83       1038.63        21.40 o                         
  -3   7   3       1075.66       1081.92        19.75 o                         
  -2   7   3         62.22         71.26        11.71 o                         
  -6   8   3        212.32        169.60        10.13 o                         
  -5   8   3        578.85        544.31        17.96 o                         
  -1   1   4          0.23          0.05         4.22 o                         
   1   1   4         48.06         49.91         4.56 o                         
  -2   2   4          3.32          0.82         5.54 o                         
  -1   2   4         52.12         45.01         4.34 o                         
   0   2   4          2.50          2.91         2.50 o                         
   1   2   4         36.73         44.31         7.45 o                         
  -1   3   4          2.48         -0.04         4.48 o                         
   0   3   4        241.93        217.24        10.20 o                         
   1   3   4       2816.11       3290.87        40.42 o                         
  -4   4   4        805.98        848.58        17.80 o                         
  -3   4   4       2831.21       3136.14        31.37 o                         
  -2   4   4       1415.61       1536.90        17.43 o                         
  -1   4   4        127.94        129.27         4.89 o                         
   0   4   4        816.15        860.33        20.72 o                         
   1   4   4        217.42        218.93        15.05 o                         
  -6   5   4       1139.22       1054.74        19.45 o                         
  -4   5   4        206.03        191.93         8.52 o                         
  -3   5   4         83.47        105.65         7.10 o                         
  -2   5   4        600.36        585.41        10.47 o                         
  -1   5   4       3641.67       3723.58        26.41 o                         
   0   5   4        188.32        208.52         7.06 o                         
  -5   6   4        343.79        374.65        11.35 o                         
  -4   6   4        233.48        199.18         9.16 o                         
  -3   6   4         81.80         75.24         7.54 o                         
  -2   6   4       1246.24       1246.51        46.87 o                         
  -1   6   4       1112.68       1027.06        14.68 o                         
   0   6   4        352.47        325.18         8.31 o                         
  -5   7   4       1543.08       1658.40        24.89 o                         
  -4   7   4        615.78        694.38        14.64 o                         
  -3   7   4         79.50         74.17         6.54 o                         
  -2   7   4       1230.29       1166.52        16.97 o                         
  -1   7   4        435.88        473.59        11.63 o                         
  -5   8   4        160.03        190.64        11.05 o                         
  -4   8   4         38.43         42.63         6.92 o                         
  -3   8   4        432.61        433.38        12.32 o                         
   0   2   5         20.01         26.93         7.31 o                         
   1   2   5       2227.04       2379.67        27.64 o                         
   0   3   5       1270.47       1147.21        17.33 o                         
   1   3   5        414.31        411.97        18.37 o                         
  -1   4   5         94.81         88.89         7.41 o                         
   0   4   5        199.14        187.35        13.82 o                         
   1   4   5          1.71          2.80        13.72 o                         
  -3   5   5          2.52          8.76         6.38 o                         
  -4   6   5        184.06        197.52        10.81 o                         
                                                                                
