# Supplementary material for: The novel high-pressure/high-temperature compound Co12P7 determined from synchrotron data
Source: Acta Crystallogr E Crystallogr Commun. 2020 Sep 22;76(Pt 10):1665–8. doi: 10.1107/S2056989020012657 (PMC7534243; doi:10.1107/S2056989020012657)
Supplement: Supplementary file 3 [file e-76-01665-Co12P7_at_15GPasup3.hkl]

data_Co12P7_at_15GPa                                                            
_shelx_title ' cr12 p7'                                                         
_shelx_refln_list_code          4                                               
_shelx_F_calc_maximum      157.19                                               
_exptl_crystal_F_000       429.00                                               
_reflns_d_resolution_high  0.6566                                               
                                                                                
loop_                                                                           
 _space_group_symop_operation_xyz                                               
 'x, y, z'                                                                      
 '-y, x-y, z'                                                                   
 '-x+y, -x, z'                                                                  
 'x, y, -z'                                                                     
 '-y, x-y, -z'                                                                  
 '-x+y, -x, -z'                                                                 
                                                                                
_cell_length_a     8.2530                                                       
_cell_length_b     8.2530                                                       
_cell_length_c     3.2902                                                       
_cell_angle_alpha  90.000                                                       
_cell_angle_beta   90.000                                                       
_cell_angle_gamma 120.000                                                       
                                                                                
_shelx_F_squared_multiplier     1.000                                           
                                                                                
loop_                                                                           
 _refln_index_h                                                                 
 _refln_index_k                                                                 
 _refln_index_l                                                                 
 _refln_F_squared_calc                                                          
 _refln_F_squared_meas                                                          
 _refln_F_squared_sigma                                                         
 _refln_observed_status                                                         
  -4   6   0        796.23        738.50        44.80 o                         
  -5   8   0        263.31        417.31        47.60 o                         
  -6   9   0       1095.60       1381.43        60.97 o                         
  -6  10   0         61.73         41.46        30.95 o                         
  -7  11   0       2312.88       2266.00        78.44 o                         
  -2  11   0        635.95        538.84        36.53 o                         
  -7  12   0        123.40         61.15        38.44 o                         
  -1   1   1       1403.94       1446.55        55.15 o                         
   0   1   1       1458.67       1434.04        54.56 o                         
   1   1   1        416.79        389.34        24.08 o                         
  -3   2   1       7983.29       8197.07       118.12 o                         
  -2   2   1        308.13        323.18        24.63 o                         
  -1   2   1        411.52        405.04        26.55 o                         
   0   2   1        296.98        278.47        27.30 o                         
   1   2   1      24471.85      24190.97       206.23 o                         
   2   2   1       5416.84       5028.57       117.15 o                         
  -5   3   1        942.58        866.12        55.52 o                         
  -4   3   1       1087.28       1124.73        55.13 o                         
  -3   3   1      10987.67      11237.16       146.52 o                         
  -2   3   1      24708.17      24638.27       213.32 o                         
  -1   3   1       8036.98       7792.55       116.22 o                         
   1   3   1       3028.79       2850.98        79.03 o                         
   2   3   1         12.12         35.44        23.52 o                         
   3   3   1        677.27        643.28        74.82 o                         
  -5   4   1          7.85          7.79        29.55 o                         
  -4   4   1       1661.91       1499.58        83.83 o                         
  -3   4   1       2952.61       2933.05        97.94 o                         
  -2   4   1       5367.89       4991.68       114.90 o                         
  -1   4   1       1100.49       1038.87        52.47 o                         
   0   4   1       1679.74       1469.88       109.94 o                         
   1   4   1         16.53         14.78        25.41 o                         
   2   4   1       1333.67       1184.70        85.34 o                         
   3   4   1       2015.91       2025.66       118.41 o                         
  -6   5   1       4089.09       4277.26       154.02 o                         
  -5   5   1        679.02        727.93        59.64 o                         
  -3   5   1         18.15         20.89        20.25 o                         
  -2   5   1        900.95        876.90        53.94 o                         
  -1   5   1          3.97          3.68        23.24 o                         
   1   5   1        768.59        648.01        62.67 o                         
  -6   6   1        302.24        362.48        50.37 o                         
  -5   6   1        647.85        699.67        53.16 o                         
  -4   6   1       1273.45       1399.20        85.84 o                         
  -3   6   1        620.51        707.44        53.33 o                         
  -2   6   1       2808.90       2820.40       128.68 o                         
  -1   6   1       4084.07       4232.67       150.36 o                         
   1   6   1        199.56        206.43        42.74 o                         
   2   6   1        270.55        249.96        40.72 o                         
  -7   7   1        472.63        542.33        56.74 o                         
  -6   7   1        179.29        184.71        31.23 o                         
  -4   7   1       2113.26       2166.28       110.64 o                         
  -3   7   1       1729.37       1727.67        82.70 o                         
  -2   7   1         48.91        188.92        97.14 o                         
  -1   7   1         18.30        -42.82        42.82 o                         
   0   7   1        469.10        575.05        60.53 o                         
   1   7   1       1063.02        972.17        66.92 o                         
  -7   8   1       1170.70       1086.35        59.76 o                         
  -5   8   1       1274.04       1295.46        85.90 o                         
  -4   8   1        732.50        708.11        81.27 o                         
  -3   8   1        586.94        598.01        60.29 o                         
  -2   8   1        748.71        724.85        65.55 o                         
   0   8   1       1033.31       1199.09        91.99 o                         
   1   8   1        547.33        459.40        46.96 o                         
  -7   9   1        172.33        160.47        26.42 o                         
  -5   9   1        246.01        158.09        50.47 o                         
  -4   9   1        869.83        731.67        97.54 o                         
  -3   9   1       2718.37       2867.92       152.03 o                         
  -2   9   1         64.35         31.04        43.20 o                         
   0   9   1       1454.06       1343.53        79.07 o                         
  -6  10   1        111.73        202.86        51.19 o                         
  -5  10   1        425.45        662.78        94.80 o                         
  -4  10   1       2119.20       2664.52       205.88 o                         
  -3  10   1        220.91        324.30        57.70 o                         
  -2  10   1        269.76        287.53        59.67 o                         
   0  10   1        334.63        244.35        30.94 o                         
  -7  11   1        428.19        289.88        41.88 o                         
  -6  11   1         56.79         87.97        35.68 o                         
  -5  11   1        339.53        294.66        67.11 o                         
  -4  11   1        167.00        121.40        39.14 o                         
  -3  11   1        385.42        483.01        73.49 o                         
  -7  12   1        337.21        223.98        42.37 o                         
  -6  12   1        948.98        733.94        99.28 o                         
  -4  12   1        236.90        298.01        67.31 o                         
  -1   1   2          8.97        -10.75        31.04 o                         
   0   1   2          8.39        -14.60        31.00 o                         
   1   1   2        169.74        147.43        30.06 o                         
  -3   2   2         12.86        -10.57        27.93 o                         
  -2   2   2         10.32         -1.67        31.82 o                         
  -1   2   2        174.77        163.27        33.61 o                         
   0   2   2          9.47          1.83        30.35 o                         
   1   2   2        378.04        289.44        37.49 o                         
   2   2   2       4670.06       4667.69       124.84 o                         
  -5   3   2       1330.21       1417.08        70.00 o                         
  -4   3   2        456.11        410.83        42.14 o                         
  -3   3   2        768.45        746.03        88.80 o                         
  -2   3   2        364.31        272.34        43.04 o                         
  -1   3   2         10.55         23.96        22.29 o                         
   0   3   2        775.52        743.98        67.57 o                         
   1   3   2       8952.42       8764.50       175.85 o                         
   2   3   2        517.83        497.74        45.82 o                         
   3   3   2        150.62        149.17        36.40 o                         
  -7   4   2        183.16        196.46        63.69 o                         
  -6   4   2       2833.42       2971.77       108.92 o                         
  -5   4   2      10205.91      10817.95       194.39 o                         
  -4   4   2       2141.15       2408.63        93.53 o                         
  -3   4   2       8988.23       9190.40       216.72 o                         
  -2   4   2       4700.74       4876.82       129.50 o                         
  -1   4   2        437.56        432.58        40.84 o                         
   0   4   2       2156.67       2175.28       101.65 o                         
   1   4   2        504.29        505.82        49.35 o                         
   2   4   2        373.34        363.01        59.72 o                         
   3   4   2       1298.88       1272.45       122.32 o                         
   4   4   2         67.34         -9.28        49.52 o                         
  -9   5   2       2020.87       1937.29       148.32 o                         
  -8   5   2        840.57        801.70        76.71 o                         
  -7   5   2       2284.61       2514.30       221.83 o                         
  -6   5   2       2262.42       2405.61       101.62 o                         
  -5   5   2        597.68        665.53        54.77 o                         
  -4   5   2        488.29        506.93        62.14 o                         
  -3   5   2        477.17        481.51        49.80 o                         
  -2   5   2       1347.77       1421.22        73.51 o                         
  -1   5   2      10202.28       9973.92       225.87 o                         
   0   5   2        599.81       4291.13      4290.43 o                         
   1   5   2        805.20        779.79        96.10 o                         
   2   5   2       3026.13       2840.39       174.16 o                         
   3   5   2        229.66        187.29        61.96 o                         
   4   5   2        482.12        525.45        98.61 o                         
   5   5   2        374.79        244.50        81.80 o                         
  -8   6   2        624.40        677.74        69.19 o                         
  -7   6   2        812.58       1016.22        80.34 o                         
  -6   6   2        791.16        934.67        76.16 o                         
  -5   6   2        795.32        862.36        89.64 o                         
  -4   6   2        517.88        517.75        73.17 o                         
  -3   6   2        175.20        126.46        28.80 o                         
  -2   6   2       2803.73       2798.08       101.37 o                         
  -1   6   2       2231.23       2400.78       120.26 o                         
   0   6   2        805.42        694.13       101.76 o                         
   1   6   2         53.14        111.23        41.20 o                         
   2   6   2        511.69        481.77        86.73 o                         
   3   6   2        941.21        696.88        90.67 o                         
   4   6   2         47.68         17.61        58.58 o                         
  -9   7   2        414.71        546.85       105.24 o                         
  -8   7   2       1069.25       1357.24       115.80 o                         
  -7   7   2        659.60        619.03        82.48 o                         
  -6   7   2         75.46         36.86        52.78 o                         
  -5   7   2       2993.65       2948.34       218.67 o                         
  -4   7   2       1275.01       1468.33        92.31 o                         
  -3   7   2        191.99        145.69        53.21 o                         
  -2   7   2       2329.75       2662.35       124.56 o                         
  -1   7   2        791.16        721.96       108.78 o                         
   0   7   2        608.45        894.30       133.15 o                         
   1   7   2        313.68        192.83        78.70 o                         
   2   7   2        555.18        471.33        74.91 o                         
   3   7   2        950.67        822.54        99.25 o                         
   4   7   2       1715.63       1406.44       126.71 o                         
  -9   8   2         28.81         68.19        74.42 o                         
  -8   8   2       2046.73       2263.50       132.04 o                         
  -7   8   2        314.09        295.93        54.88 o                         
  -6   8   2        511.03        522.85       103.88 o                         
  -5   8   2        192.03        141.48        38.15 o                         
  -4   8   2         67.51        107.00        45.00 o                         
  -3   8   2        893.76        829.05        73.48 o                         
  -2   8   2        594.50        765.38        83.47 o                         
  -1   8   2       1126.56       1129.01       156.10 o                         
   1   8   2         90.34        -53.25        65.11 o                         
   2   8   2        655.03        683.13        96.87 o                         
   3   8   2        583.72        499.16        84.40 o                         
  -9   9   2         69.20         78.22        53.23 o                         
  -8   9   2         94.83        193.08        48.57 o                         
  -6   9   2        759.26        813.33       141.69 o                         
  -5   9   2        446.34        476.19        67.13 o                         
  -4   9   2       1999.98       2420.52       235.44 o                         
  -3   9   2        670.11        753.12       139.72 o                         
  -2   9   2        391.37        512.40        68.44 o                         
   1   9   2        685.02        785.74       111.23 o                         
  -9  10   2        695.24        535.17        69.15 o                         
  -6  10   2         46.76        111.59        75.61 o                         
  -5  10   2        375.62        340.94        61.20 o                         
  -4  10   2         84.84         65.12        44.40 o                         
  -3  10   2        113.57        194.11        70.23 o                         
  -6  11   2         13.59         66.91        51.51 o                         
  -5  11   2        741.64        545.23       149.46 o                         
  -4  11   2        115.06         47.07        53.78 o                         
  -3  11   2        148.21        387.80        75.79 o                         
   1   1   3        114.25         -5.43        67.91 o                         
  -3   2   3       2823.95       2763.46       186.53 o                         
  -2   2   3        114.84        139.74        49.06 o                         
  -1   2   3        111.10        -26.24        60.90 o                         
   0   2   3        112.16         27.39        45.00 o                         
   1   2   3       8264.00       8136.11       253.67 o                         
   2   2   3       2073.82       2205.33       133.05 o                         
  -5   3   3        393.57        446.69        56.59 o                         
  -4   3   3        427.89        531.19        62.72 o                         
  -3   3   3       3925.97       3996.24       176.47 o                         
  -2   3   3       8406.78       7955.15       249.14 o                         
  -1   3   3       2847.55       2731.34       279.10 o                         
   0   3   3       3902.44       4000.97       179.30 o                         
   1   3   3       1298.72       1400.70       111.22 o                         
   2   3   3          3.65         33.08        39.42 o                         
   3   3   3        294.64        307.54        50.79 o                         
  -7   4   3        790.25        808.28        78.83 o                         
  -6   4   3       1262.37       1160.12        83.10 o                         
  -5   4   3          5.86          6.05        43.07 o                         
  -4   4   3        619.69        721.79        83.18 o                         
  -3   4   3       1241.07       1319.95       102.72 o                         
  -2   4   3       2043.92       2098.52       137.89 o                         
  -1   4   3        435.61        551.76        79.19 o                         
   0   4   3        627.75        581.63        76.17 o                         
   1   4   3          8.67         66.93        56.67 o                         
   2   4   3        611.86        554.34        61.89 o                         
   3   4   3       1001.17       1114.77        86.50 o                         
   4   4   3        318.75        264.31        83.02 o                         
  -9   5   3        382.97        537.31        92.97 o                         
  -8   5   3        278.92        292.16        61.02 o                         
  -7   5   3         24.73         78.02        47.10 o                         
  -6   5   3       1829.65       1968.67       106.92 o                         
  -5   5   3        307.26        397.50        63.48 o                         
  -4   5   3         10.93        -75.52        75.52 o                         
  -3   5   3          7.06        140.71        55.51 o                         
  -2   5   3        370.05        402.13        50.45 o                         
  -1   5   3          3.11         29.60        51.54 o                         
   0   5   3        378.66        379.36        79.02 o                         
   1   5   3        335.68        344.17       124.47 o                         
   2   5   3       6416.52       6468.89       210.90 o                         
   3   5   3        656.84        561.68        75.89 o                         
   4   5   3        116.15        125.15        66.50 o                         
   5   5   3        287.21        263.29        80.43 o                         
 -10   6   3       1278.34        985.06       102.96 o                         
  -9   6   3       1553.34       1726.58       134.67 o                         
  -8   6   3        390.78        451.25        62.20 o                         
  -7   6   3          4.96         39.38        43.36 o                         
  -6   6   3        131.39        179.71        70.05 o                         
  -5   6   3        260.32        435.74        68.16 o                         
  -4   6   3        571.54        625.36        90.49 o                         
  -3   6   3        257.95        196.98        92.84 o                         
  -2   6   3       1186.32       1182.22        91.89 o                         
  -1   6   3       1816.30       1851.01       140.35 o                         
   0   6   3        139.90        213.06        79.10 o                         
   1   6   3         92.27         74.04        60.46 o                         
   2   6   3        155.52        177.24        56.20 o                         
   3   6   3         28.56        -79.04        79.04 o                         
   4   6   3         88.45        120.60       105.47 o                         
  -9   7   3         35.56         77.51        78.36 o                         
  -8   7   3       1719.67       1605.20       104.19 o                         
  -7   7   3        233.97        201.44        54.28 o                         
  -6   7   3         79.99        175.74        72.00 o                         
  -5   7   3       6525.96       7445.36       311.01 o                         
  -4   7   3       1069.53       1357.64       129.63 o                         
  -3   7   3        780.31        880.08        77.12 o                         
  -2   7   3         32.31         42.55        49.84 o                         
  -1   7   3          7.76        -71.43        78.98 o                         
   0   7   3        231.55        116.63        72.89 o                         
   1   7   3        524.60        429.90       125.51 o                         
   2   7   3         60.59        199.21       115.20 o                         
  -9   8   3        538.22        646.30       237.48 o                         
  -8   8   3        488.55        494.44        67.63 o                         
  -7   8   3        591.54        490.35       175.16 o                         
  -6   8   3        167.93        235.61        82.64 o                         
  -5   8   3        647.11        724.88       102.08 o                         
  -4   8   3        344.17        206.39        58.58 o                         
  -3   8   3        280.20        328.59        62.18 o                         
  -2   8   3        393.26        491.69       125.01 o                         
  -1   8   3       1713.48       1276.28       183.04 o                         
   0   8   3        584.59        301.69       129.44 o                         
   1   8   3        322.93        139.73       119.35 o                         
  -7   9   3         84.97        149.87        90.53 o                         
  -6   9   3         31.24        119.40        92.30 o                         
  -5   9   3        136.63         16.28       106.11 o                         
  -4   9   3        440.14        432.98       156.14 o                         
  -3   9   3       1471.54       1781.89       410.02 o                         
  -2   9   3         30.16        195.64       115.76 o                         
  -1   9   3        527.13        436.27       150.16 o                         
  -6  10   3         59.78        271.81        98.22 o                         
  -5  10   3        265.11        196.58       110.27 o                         
  -4  10   3       1283.55       1311.14       440.91 o                         
  -3   2   4          9.60        138.46       117.01 o                         
   1   2   4         98.14        -43.40       114.42 o                         
   2   2   4       1590.28       1689.54       217.24 o                         
  -5   3   4        424.90        341.20        68.66 o                         
  -4   3   4        140.63        155.92        67.44 o                         
  -3   3   4        253.17        266.55        73.78 o                         
  -2   3   4        103.75       -139.89       139.89 o                         
  -1   3   4          7.80        -65.47       124.66 o                         
   0   3   4        256.19        280.50       138.30 o                         
   1   3   4       2830.01       2810.58       193.20 o                         
   2   3   4        159.91         71.55        73.52 o                         
   3   3   4         74.93         66.73        68.16 o                         
  -7   4   4         91.21         20.44        76.27 o                         
  -6   4   4       1050.23       1137.94       111.90 o                         
  -5   4   4       3571.90       3804.32       376.62 o                         
  -4   4   4        683.08        618.51       101.82 o                         
  -3   4   4       2843.43       2516.41       185.56 o                         
  -2   4   4       1605.67       1327.88       187.91 o                         
  -1   4   4        132.16        131.39       109.45 o                         
   0   4   4        690.50        705.23       106.25 o                         
   1   4   4        173.13        173.23       110.41 o                         
   2   4   4         96.84        139.62       114.51 o                         
   3   4   4        528.99        512.64        95.23 o                         
  -7   5   4        880.01        906.70        98.96 o                         
  -6   5   4        907.50        881.09       124.15 o                         
  -5   5   4        217.60        175.68        77.51 o                         
  -4   5   4        164.27        135.55       129.66 o                         
  -3   5   4        142.00        270.88       174.07 o                         
  -2   5   4        432.68        670.74       161.04 o                         
  -1   5   4       3571.16       3703.80       321.47 o                         
   0   5   4        217.40        268.83        96.84 o                         
   1   5   4        321.83        478.37       113.68 o                         
   2   5   4       1267.95       1239.35       146.20 o                         
  -7   6   4        348.50        385.30        96.96 o                         
  -6   6   4        310.16        350.03       130.01 o                         
  -5   6   4        318.78        399.22       110.06 o                         
  -4   6   4        161.96        207.26        97.03 o                         
  -3   6   4         89.08        153.40       151.62 o                         
  -2   6   4       1039.27       1031.24       195.66 o                         
  -1   6   4        886.27        991.21       379.53 o                         
   0   6   4        316.03        405.47       123.59 o                         
   1   6   4         22.96         15.87        89.74 o                         
  -6   7   4         30.94         44.53        99.73 o                         
  -5   7   4       1251.27       1699.74       230.22 o                         
  -4   7   4        517.58        643.38       151.33 o                         
  -3   7   4         95.76       -108.28       164.93 o                         
  -1   7   4        338.68        279.03       132.42 o                         
                                                                                
